# Supplementary material for: Functionally Distinct Shed Subpopulations Detected After Magnetic-Activated Cell Sorting of CD71 and CD146
Source: Cells. 2025 Dec 17;14(24):2010. doi: 10.3390/cells14242010 (PMC12731958; doi:10.3390/cells14242010)
Supplement: Supplementary file 1 [file cells-14-02010-s001.zip]

Archive with 3 entries (3 files):
- Supplementary 1.xlsx
- suppl. image1.tif
- suppl.image2.tif
