# Supplementary material for: Functionally Distinct Shed Subpopulations Detected After Magnetic-Activated Cell Sorting of CD71 and CD146
Source: Cells. 2025 Dec 17;14(24):2010. doi: 10.3390/cells14242010 (PMC12731958; doi:10.3390/cells14242010)
Supplement: Supplementary file 1 [file cells-14-02010-s001.zip › Supplementary 1.xlsx]

## Sheet: Read-me
SUPPLEMENTARY FILE S1: DATA DICTIONARY & ANALYSIS PARAMETERS
SHEET NAMES (ALL DATA SHEETS IN THIS WORKBOOK)
Sheet Name	Sorting Population | Marker	Description
CD146-ALP	CD146- | ALP (osteogenic)	ALP quantification in CD146-negative cells
CD146-CD44	CD146- | CD44 (stem cell)	CD44 quantification in CD146-negative cells
CD146-CD71	CD146- | CD71 (metabolic)	CD71 quantification in CD146-negative cells
CD146-CD146	CD146- | CD146 (validation)	CD146 validation in CD146-negative cells
CD146-DSPP	CD146- | DSPP (odontogenic)	DSPP quantification in CD146-negative cells
CD146-Nestin	CD146- | Nestin (neural)	Nestin quantification in CD146-negative cells
CD146-STRO1	CD146- | STRO1 (stromal)	STRO1 quantification in CD146-negative cells
CD71-CD71	CD71+ | CD71 (metabolic)	CD71 validation in CD71-positive cells
CD71-CD146	CD71+ | CD146 (perivascular)	CD146 quantification in CD71-positive cells
CD71-ALP	CD71+ | ALP (osteogenic)	ALP quantification in CD71-positive cells
CD71-CD44	CD71+ | CD44 (stem cell)	CD44 quantification in CD71-positive cells
CD71-DSPP	CD71+ | DSPP (odontogenic)	DSPP quantification in CD71-positive cells
CD71-Nestin	CD71+ | Nestin (neural)	Nestin quantification in CD71-positive cells
CD71-STRO1	CD71+ | STRO1 (stromal)	STRO1 quantification in CD71-positive cells
FILE STATISTICS
TOTAL DATA SHEETS: 14 marker sheets • CD146-sorted population: 7 sheets (CD146-ALP, CD146-CD44, CD146-CD71, CD146-CD146, CD146-DSPP, CD146-Nestin, CD146-STRO1) • CD71-sorted population: 7 sheets (CD71-CD71, CD71-CD146, CD71-ALP, CD71-CD44, CD71-DSPP, CD71-Nestin, CD71-STRO1) CELLS QUANTIFIED: >2,000 per experimental condition across all markers and replicates ROWS PER SHEET: Field-level aggregate…
KEY COLUMNS (ALL SHEETS)
Column	Description	Notes
Well	Image field identifier (e.g., "D - 8(fld 01")	Format: replicate-well(field #)
Cell Count	Total marker-positive cells detected per field	Typically 300–600 cells/field
Cell Intensity	Mean fluorescence intensity in target marker channel	Arbitrary units (AU)
Cell/Bckg Intensity	*CRITICAL: Cell-to-background ratio	*ALL VALUES > 1.0
Background Intensity	Mean background fluorescence per image	Used for quality control
Nuc Intensity	Mean nuclear (DAPI) fluorescence	AU
Nuc Intensity CV	Heterogeneity of nuclear staining	Coefficient of variation (0–1)
ANALYSIS SYSTEM
IMAGING: IN Cell Analyzer 6000 (GE Healthcare, Pittsburgh, PA, USA) ANALYSIS: IN Cell Workstation 3.7.3 (GE Healthcare) METHOD: Standardized, fully automated pipeline (NO manual adjustments between groups) SEGMENTATION: • Nuclear: DAPI channel, adaptive thresholding, 50–500 µm² size filter • Markers: Automated cytoplasm finder, dynamic intensity threshold from image histogram • Background: Flat-f…

## Sheet: CD146
CD146- ALP		Nuclei	Nuclei	Nuclei	Nuclei	Nuclei	Nuclei	Nuclei	Nuclei	Nuclei	Nuclei	Nuclei	Nuclei	Nuclei	Nuclei	Nuclei	Coordination	Coordination	Coordination	Coordination	Coordination	Coordination	Coordination	Coordination	Cells	Cells	Cells	Cells	Cells	Cells	Cells	Cells	Cells	Cells	Cells	Cells	Cells	Cells	Cells	Cells	Cells	Cells
Well	Cell	Nuc/Cell Intensity	Nuc Area	Nuc Elongation	Nuc 1/(Form Factor)	Nuc Displacement	Nuc Intensity	Nuc Intensity CV	Cell Intensity	Compactness	Light Flux	Chord Ratio	Intensity (N+C)	IxA (Nuc)	IxA (Cell)	IxA (N+C)	Spacing (SOI)	Neighbor Count (SOI)	Spacing (MIN)	Neighbor Count (MIN)	Spacing (Gabriel)	Neighbor Count (Gabriel)	Spacing (Lune)	Neighbor Count (Lune)	Nuc/Cell Intensity	Cell/Bckg Intensity	Cell Area	Nuc/Cell Area	Nuc Intensity	Nuc Intensity CV	Cell Gyration Radius	Cell Intensity	Cell Elongation	Cell 1/(Form Factor)	Intensity Spreading	Cell Intensity CV	Background Intensity	Light Flux	Intensity (N+C)	IxA (Nuc)	IxA (Cell)	IxA (N+C)	Cell Count
D - 8(fld 01)	Summary	1.912	195.892	0.721	1.329	0.012	1038.39	0.22	543.875	1.238	3522.41	0.506	952.9	207351	22326.3	229678	97.708	5.179	69.304	1.413	97.31	4.423	83.425	2.713	1.054	1.033	236.174	0.826	141.391	0.132	20.443	134.372	0.74	1.28	0.979	0.125	129.644	1958.03	140.335	27919.6	5508.32	33428	463
D - 8(fld 02)	Summary	1.949	203.629	0.725	1.357	0.009	1038.05	0.232	537.365	1.252	3711.07	0.507	952.142	215233	22733.2	237966	99.518	5.419	70.234	1.397	96.54	4.496	83.995	2.748	1.08	1.035	245	0.828	151.85	0.148	20.902	140.456	0.743	1.295	0.974	0.139	135.384	2083.86	149.936	31095.4	5845.52	36941	468
D - 8(fld 03)	Summary	1.933	201.708	0.719	1.337	0.016	998.556	0.214	521.371	1.225	3646.11	0.514	915.277	204142	21913.2	226056	100.179	5.367	70.913	1.406	98.111	4.415	84.822	2.69	1.069	1.044	243.043	0.826	160.002	0.149	20.63	149.744	0.738	1.295	0.985	0.157	143.123	2040.17	158.308	32484.9	6259.38	38744.3	458
D - 8(fld 04)	Summary	1.836	202.61	0.727	1.363	0.015	1067.98	0.198	595.828	1.23	3477.54	0.523	985.536	222424	25500.3	247925	94.785	5.557	67.723	1.447	90.984	4.409	80.048	2.78	1.012	1.025	244.118	0.826	146.491	0.117	20.676	145.218	0.745	1.31	0.997	0.131	141.45	1940.91	146.396	29829.7	6115.14	35944.9	528
D - 8(fld 05)	Summary	2.034	192.61	0.751	1.314	0.01	1082.29	0.239	535.056	1.234	3668.68	0.501	987.678	213069	21752	234821	101.744	5.332	71.977	1.405	99.911	4.414	86.231	2.727	1.032	1.019	232.282	0.827	133.171	0.104	20.272	129.011	0.764	1.263	0.991	0.099	126.3	1884.07	132.515	25819.8	5181.72	31001.5	440
D - 8(fld 06)	Summary	2.055	201.388	0.762	1.299	0.017	1066.5	0.229	522.583	1.22	3875.95	0.519	971.544	217128	21942.5	239070	107.128	5.217	76.198	1.432	105.227	4.327	91.232	2.676	1.076	1.047	242.812	0.826	148.608	0.162	20.628	138.788	0.776	1.278	0.971	0.144	132.03	2057.44	147.141	30291	5893.3	36184.3	373
D - 8(fld 07)	Summary	1.925	196.636	0.73	1.344	0.017	1004.2	0.208	525.61	1.226	3528.04	0.519	918.622	201064	22365	223429	95.76	5.581	67.388	1.403	91.957	4.45	79.814	2.748	1.078	1.052	238.029	0.823	160.26	0.16	20.465	148.944	0.745	1.304	0.979	0.161	141.158	2005.08	158.366	31554	6237.94	37791.9	516
D - 8(fld 08)	Summary	1.895	204.121	0.729	1.391	0.033	1051.09	0.193	562.495	1.244	3608.17	0.516	959.836	219923	26069.2	245992	93.355	5.843	65.858	1.4	88.408	4.551	77.519	2.806	1.031	1.067	249.108	0.815	168.884	0.162	21.043	164.548	0.74	1.39	0.994	0.187	153.485	1993.15	168.388	34792.5	7605.06	42397.5	573
D - 8(fld 09)	Summary	2.025	197.018	0.755	1.302	0.01	1147.07	0.224	570.113	1.209	3734.32	0.522	1048.22	227819	22978.1	250797	98.657	5.414	69.66	1.422	97.16	4.455	83.574	2.722	1.005	1.014	236.765	0.829	132.987	0.092	20.278	132.452	0.773	1.255	0.997	0.095	130.381	1881.14	132.97	26318.9	5311.98	31630.9	457
D - 8(fld 10)	Summary	1.946	206.323	0.734	1.312	0.013	1031.03	0.213	534.829	1.209	3762.49	0.531	947.253	220126	22553.5	242679	104.109	4.97	73.743	1.407	104.325	4.281	89.724	2.678	1.092	1.039	247.279	0.831	148.086	0.173	20.695	136.243	0.75	1.265	0.968	0.132	130.865	2134.13	146.259	30704.5	5666.05	36370.5	398
D - 8(fld 11)	Summary	1.91	203.07	0.744	1.372	0.022	1068.42	0.202	564.171	1.241	3623.53	0.515	976.893	218097	24717.3	242814	94.686	5.566	67.034	1.397	91.649	4.449	80.175	2.814	1.072	1.058	246.378	0.821	165.5	0.163	20.936	155.156	0.762	1.35	0.984	0.175	146.112	2054.74	163.907	33656.4	6873.12	40529.6	521
D - 8(fld 12)	Summary	1.796	206.604	0.719	1.452	0.039	1153.84	0.186	653.383	1.283	3474.17	0.485	1057.47	243258	31441.2	274699	89.93	6.019	63.434	1.412	84.084	4.591	73.766	2.786	1.019	1.079	253.925	0.809	168.468	0.178	21.47	166.557	0.732	1.46	0.996	0.202	153.593	1987.88	168.505	35114.5	8148.55	43263	636
CD146-CD44		Nuclei	Nuclei	Nuclei	Nuclei	Nuclei	Nuclei	Nuclei	Nuclei	Nuclei	Nuclei	Nuclei	Nuclei	Nuclei	Nuclei	Nuclei	Coordination	Coordination	Coordination	Coordination	Coordination	Coordination	Coordination	Coordination	Cells	Cells	Cells	Cells	Cells	Cells	Cells	Cells	Cells	Cells	Cells	Cells	Cells	Cells	Cells	Cells	Cells	Cells
Well	Cell	Nuc/Cell Intensity	Nuc Area	Nuc Elongation	Nuc 1/(Form Factor)	Nuc Displacement	Nuc Intensity	Nuc Intensity CV	Cell Intensity	Compactness	Light Flux	Chord Ratio	Intensity (N+C)	IxA (Nuc)	IxA (Cell)	IxA (N+C)	Spacing (SOI)	Neighbor Count (SOI)	Spacing (MIN)	Neighbor Count (MIN)	Spacing (Gabriel)	Neighbor Count (Gabriel)	Spacing (Lune)	Neighbor Count (Lune)	Nuc/Cell Intensity	Cell/Bckg Intensity	Cell Area	Nuc/Cell Area	Nuc Intensity	Nuc Intensity CV	Cell Gyration Radius	Cell Intensity	Cell Elongation	Cell 1/(Form Factor)	Intensity Spreading	Cell Intensity CV	Background Intensity	Light Flux	Intensity (N+C)	IxA (Nuc)	IxA (Cell)	IxA (N+C)	Cell Count
D - 8(fld 01)	Summary	1.912	195.892	0.721	1.329	0.012	1038.39	0.22	543.875	1.238	3522.41	0.506	952.9	207351	22326.3	229678	97.708	5.179	69.304	1.413	97.31	4.423	83.425	2.713	1.054	1.033	236.174	0.826	141.391	0.132	20.443	134.372	0.74	1.28	0.979	0.125	129.644	1958.03	140.335	27919.6	5508.32	33428	463
D - 8(fld 02)	Summary	1.949	203.629	0.725	1.357	0.009	1038.05	0.232	537.365	1.252	3711.07	0.507	952.142	215233	22733.2	237966	99.518	5.419	70.234	1.397	96.54	4.496	83.995	2.748	1.08	1.035	245	0.828	151.85	0.148	20.902	140.456	0.743	1.295	0.974	0.139	135.384	2083.86	149.936	31095.4	5845.52	36941	468
D - 8(fld 03)	Summary	1.933	201.708	0.719	1.337	0.016	998.556	0.214	521.371	1.225	3646.11	0.514	915.277	204142	21913.2	226056	100.179	5.367	70.913	1.406	98.111	4.415	84.822	2.69	1.069	1.044	243.043	0.826	160.002	0.149	20.63	149.744	0.738	1.295	0.985	0.157	143.123	2040.17	158.308	32484.9	6259.38	38744.3	458
D - 8(fld 04)	Summary	1.836	202.61	0.727	1.363	0.015	1067.98	0.198	595.828	1.23	3477.54	0.523	985.536	222424	25500.3	247925	94.785	5.557	67.723	1.447	90.984	4.409	80.048	2.78	1.012	1.025	244.118	0.826	146.491	0.117	20.676	145.218	0.745	1.31	0.997	0.131	141.45	1940.91	146.396	29829.7	6115.14	35944.9	528
D - 8(fld 05)	Summary	2.034	192.61	0.751	1.314	0.01	1082.29	0.239	535.056	1.234	3668.68	0.501	987.678	213069	21752	234821	101.744	5.332	71.977	1.405	99.911	4.414	86.231	2.727	1.032	1.019	232.282	0.827	133.171	0.104	20.272	129.011	0.764	1.263	0.991	0.099	126.3	1884.07	132.515	25819.8	5181.72	31001.5	440
D - 8(fld 06)	Summary	2.055	201.388	0.762	1.299	0.017	1066.5	0.229	522.583	1.22	3875.95	0.519	971.544	217128	21942.5	239070	107.128	5.217	76.198	1.432	105.227	4.327	91.232	2.676	1.076	1.047	242.812	0.826	148.608	0.162	20.628	138.788	0.776	1.278	0.971	0.144	132.03	2057.44	147.141	30291	5893.3	36184.3	373
D - 8(fld 07)	Summary	1.925	196.636	0.73	1.344	0.017	1004.2	0.208	525.61	1.226	3528.04	0.519	918.622	201064	22365	223429	95.76	5.581	67.388	1.403	91.957	4.45	79.814	2.748	1.078	1.052	238.029	0.823	160.26	0.16	20.465	148.944	0.745	1.304	0.979	0.161	141.158	2005.08	158.366	31554	6237.94	37791.9	516
D - 8(fld 08)	Summary	1.895	204.121	0.729	1.391	0.033	1051.09	0.193	562.495	1.244	3608.17	0.516	959.836	219923	26069.2	245992	93.355	5.843	65.858	1.4	88.408	4.551	77.519	2.806	1.031	1.067	249.108	0.815	168.884	0.162	21.043	164.548	0.74	1.39	0.994	0.187	153.485	1993.15	168.388	34792.5	7605.06	42397.5	573
D - 8(fld 09)	Summary	2.025	197.018	0.755	1.302	0.01	1147.07	0.224	570.113	1.209	3734.32	0.522	1048.22	227819	22978.1	250797	98.657	5.414	69.66	1.422	97.16	4.455	83.574	2.722	1.005	1.014	236.765	0.829	132.987	0.092	20.278	132.452	0.773	1.255	0.997	0.095	130.381	1881.14	132.97	26318.9	5311.98	31630.9	457
D - 8(fld 10)	Summary	1.946	206.323	0.734	1.312	0.013	1031.03	0.213	534.829	1.209	3762.49	0.531	947.253	220126	22553.5	242679	104.109	4.97	73.743	1.407	104.325	4.281	89.724	2.678	1.092	1.039	247.279	0.831	148.086	0.173	20.695	136.243	0.75	1.265	0.968	0.132	130.865	2134.13	146.259	30704.5	5666.05	36370.5	398
D - 8(fld 11)	Summary	1.91	203.07	0.744	1.372	0.022	1068.42	0.202	564.171	1.241	3623.53	0.515	976.893	218097	24717.3	242814	94.686	5.566	67.034	1.397	91.649	4.449	80.175	2.814	1.072	1.058	246.378	0.821	165.5	0.163	20.936	155.156	0.762	1.35	0.984	0.175	146.112	2054.74	163.907	33656.4	6873.12	40529.6	521
D - 8(fld 12)	Summary	1.796	206.604	0.719	1.452	0.039	1153.84	0.186	653.383	1.283	3474.17	0.485	1057.47	243258	31441.2	274699	89.93	6.019	63.434	1.412	84.084	4.591	73.766	2.786	1.019	1.079	253.925	0.809	168.468	0.178	21.47	166.557	0.732	1.46	0.996	0.202	153.593	1987.88	168.505	35114.5	8148.55	43263	636
CD146-CD71		Nuclei	Nuclei	Nuclei	Nuclei	Nuclei	Nuclei	Nuclei	Nuclei	Nuclei	Nuclei	Nuclei	Nuclei	Nuclei	Nuclei	Nuclei	Coordination	Coordination	Coordination	Coordination	Coordination	Coordination	Coordination	Coordination	Cells	Cells	Cells	Cells	Cells	Cells	Cells	Cells	Cells	Cells	Cells	Cells	Cells	Cells	Cells	Cells	Cells	Cells
Well	Cell	Nuc/Cell Intensity	Nuc Area	Nuc Elongation	Nuc 1/(Form Factor)	Nuc Displacement	Nuc Intensity	Nuc Intensity CV	Cell Intensity	Compactness	Light Flux	Chord Ratio	Intensity (N+C)	IxA (Nuc)	IxA (Cell)	IxA (N+C)	Spacing (SOI)	Neighbor Count (SOI)	Spacing (MIN)	Neighbor Count (MIN)	Spacing (Gabriel)	Neighbor Count (Gabriel)	Spacing (Lune)	Neighbor Count (Lune)	Nuc/Cell Intensity	Cell/Bckg Intensity	Cell Area	Nuc/Cell Area	Nuc Intensity	Nuc Intensity CV	Cell Gyration Radius	Cell Intensity	Cell Elongation	Cell 1/(Form Factor)	Intensity Spreading	Cell Intensity CV	Background Intensity	Light Flux	Intensity (N+C)	IxA (Nuc)	IxA (Cell)	IxA (N+C)	Cell Count
D - 1(fld 01)	Summary	2.18	197.172	0.75	1.305	0.006	906.877	0.267	416.021	1.213	3975.52	0.536	822.947	177491	16579.6	194071	104.798	4.774	74.953	1.409	109.033	4.201	93.266	2.635	1	1	236.46	0.83	100.407	0.051	20.256	100.404	0.767	1.251	1	0.051	100.436	1866.72	100.406	19794.4	3944.55	23739	359
D - 1(fld 02)	Summary	2.068	199.034	0.733	1.337	0.006	933.121	0.255	453.947	1.247	3837.54	0.504	850.958	188308	18535.4	206844	96.401	5.462	68.268	1.414	93.465	4.442	80.728	2.703	1	0.999	239.046	0.828	100.489	0.051	20.604	100.519	0.75	1.277	1	0.052	100.601	1883.92	100.494	20013.4	4023.35	24036.7	498
D - 1(fld 03)	Summary	2.084	198.593	0.725	1.328	0.007	953.019	0.259	459.991	1.243	3862.01	0.511	868.911	192572	18684.3	211256	98.851	5.498	69.931	1.404	95.931	4.472	82.64	2.706	1	0.999	238.281	0.829	98.825	0.054	20.511	98.861	0.743	1.271	1	0.054	98.913	1879.53	98.831	19633.7	3924.96	23558.7	470
D - 1(fld 04)	Summary	2.141	198.481	0.737	1.328	0.006	971.147	0.265	454.871	1.25	3964.65	0.507	883.275	196261	18521.2	214782	102.684	5.135	72.469	1.386	101.69	4.309	87.969	2.691	1	1	238.329	0.829	98.633	0.054	20.59	98.662	0.754	1.269	1	0.054	98.702	1878.62	98.638	19583.9	3932.02	23515.9	414
D - 1(fld 05)	Summary	2.195	196.771	0.69	1.351	0.006	877.473	0.267	402.324	1.271	4012	0.479	795.655	173899	16422.8	190322	100.103	4.821	70.897	1.363	101.566	4.129	86.813	2.637	0.999	0.999	236.768	0.828	98.615	0.054	20.666	98.672	0.709	1.284	1	0.054	98.742	1862	98.624	19419.3	3948.61	23367.9	402
D - 1(fld 06)	Summary	2.129	200.944	0.717	1.345	0.007	895.683	0.259	420.338	1.25	3972.5	0.507	814.954	180585	17239.3	197824	101.487	5.015	72.363	1.408	101.956	4.277	86.814	2.626	1	0.999	241.079	0.83	98.818	0.054	20.726	98.84	0.734	1.284	1	0.054	98.919	1902.01	98.821	19867	3968.64	23835.7	412
D - 1(fld 07)	Summary	2.149	195.442	0.736	1.272	0.006	927.3	0.254	435.349	1.2	3936.8	0.54	844.214	184595	17201.7	201796	101.672	5.005	73.054	1.435	101.543	4.245	88.24	2.665	1	0.999	234.086	0.831	100.676	0.051	20.08	100.685	0.753	1.228	1	0.051	100.746	1850.01	100.677	19687.5	3892.83	23580.3	400
D - 1(fld 08)	Summary	2.152	198.759	0.744	1.255	0.005	901.168	0.248	418.063	1.186	3994.8	0.545	820.249	178269	16360.3	194629	105.699	5.095	74.412	1.381	104.087	4.275	90.346	2.667	1	1	237.643	0.833	98.645	0.054	20.164	98.675	0.76	1.214	1	0.054	98.706	1881.31	98.651	19604.6	3836.57	23441.1	378
D - 1(fld 09)	Summary	2.104	202.883	0.734	1.337	0.006	843.002	0.242	403.365	1.25	3976.8	0.493	768.215	171555	16524.1	188079	101.402	5.203	71.589	1.396	100.94	4.33	85.698	2.712	0.999	0.999	243.324	0.83	100.348	0.051	20.804	100.429	0.751	1.274	1.001	0.051	100.49	1919.3	100.362	20360.5	4061.09	24421.6	424
D - 1(fld 10)	Summary	2.08	205.578	0.734	1.31	0.006	888.373	0.241	432.259	1.223	3974.44	0.521	811.749	185153	17743.2	202896	98.887	4.954	71.076	1.402	98.905	4.236	85.173	2.627	1	0.999	245.634	0.832	98.745	0.054	20.694	98.783	0.752	1.256	1	0.054	98.876	1945.65	98.751	20311.1	3958.29	24269.4	415
D - 1(fld 11)	Summary	2.055	207.703	0.736	1.329	0.007	931.543	0.238	458.781	1.231	3966.18	0.525	852.05	195942	19195.1	215137	100.211	5.514	70.309	1.357	97.033	4.499	84.853	2.757	0.998	1.001	248.535	0.832	98.946	0.054	20.882	99.227	0.756	1.273	1.001	0.055	99.088	1962.65	99.016	20560.8	4060.14	24620.9	473
D - 1(fld 12)	Summary	2.081	197.665	0.746	1.284	0.006	900.213	0.24	435	1.207	3843.62	0.53	821.74	179014	17254.1	196268	99.415	5.225	70.772	1.39	96.77	4.276	84.179	2.659	0.999	1	236.719	0.832	100.519	0.051	20.257	100.572	0.762	1.235	1	0.051	100.617	1870.47	100.528	19872.6	3928.37	23801	449
CD146-CD146		Nuclei	Nuclei	Nuclei	Nuclei	Nuclei	Nuclei	Nuclei	Nuclei	Nuclei	Nuclei	Nuclei	Nuclei	Nuclei	Nuclei	Nuclei	Coordination	Coordination	Coordination	Coordination	Coordination	Coordination	Coordination	Coordination	Cells	Cells	Cells	Cells	Cells	Cells	Cells	Cells	Cells	Cells	Cells	Cells	Cells	Cells	Cells	Cells	Cells	Cells
Well	Cell	Nuc/Cell Intensity	Nuc Area	Nuc Elongation	Nuc 1/(Form Factor)	Nuc Displacement	Nuc Intensity	Nuc Intensity CV	Cell Intensity	Compactness	Light Flux	Chord Ratio	Intensity (N+C)	IxA (Nuc)	IxA (Cell)	IxA (N+C)	Spacing (SOI)	Neighbor Count (SOI)	Spacing (MIN)	Neighbor Count (MIN)	Spacing (Gabriel)	Neighbor Count (Gabriel)	Spacing (Lune)	Neighbor Count (Lune)	Nuc/Cell Intensity	Cell/Bckg Intensity	Cell Area	Nuc/Cell Area	Nuc Intensity	Nuc Intensity CV	Cell Gyration Radius	Cell Intensity	Cell Elongation	Cell 1/(Form Factor)	Intensity Spreading	Cell Intensity CV	Background Intensity	Light Flux	Intensity (N+C)	IxA (Nuc)	IxA (Cell)	IxA (N+C)	Cell Count
D - 2(fld 01)	Summary	1.416	183.3	0.73	1.347	0.007	552.004	0.167	388.876	1.201	2471.02	0.529	523.7	104022	15192.2	119214	104.029	5.172	74.225	1.419	102.594	4.315	88.809	2.704	1.052	1.019	221.768	0.822	143.478	0.093	19.52	136.347	0.748	1.252	0.984	0.091	133.819	1828.49	142.239	26438.3	5259.52	31697.8	406
D - 2(fld 02)	Summary	1.399	188.002	0.759	1.338	0.008	556.148	0.16	397.24	1.197	2513.39	0.545	528.785	107308	15620.2	122928	104.18	4.798	74.593	1.426	109.99	4.193	92.406	2.598	1.057	1.024	226.777	0.824	142.691	0.096	19.715	135.011	0.775	1.253	0.983	0.097	131.69	1882.73	141.389	26821.8	5244.33	32066.1	331
D - 2(fld 03)	Summary	1.436	187.584	0.732	1.366	0.007	618.046	0.164	431.223	1.219	2567.4	0.523	585.575	120256	17252.8	137509	102.918	5.204	73.029	1.395	103.422	4.377	89.133	2.724	1.055	1.029	226.752	0.822	153.732	0.099	19.844	146.591	0.749	1.272	0.982	0.108	142.293	1876.85	152.557	28943.1	5756.43	34699.6	387
D - 2(fld 04)	Summary	1.415	186.201	0.748	1.375	0.008	554.912	0.159	380.398	1.211	2516.59	0.525	524.347	108458	15436.6	123894	113.208	5.212	79.887	1.391	111.209	4.316	96.98	2.722	1.05	1.017	225.344	0.822	138.755	0.088	19.735	132.198	0.765	1.272	0.985	0.087	129.936	1854.03	137.627	26198.3	5253.82	31452.2	335
D - 2(fld 05)	Summary	1.382	188.289	0.732	1.359	0.007	524.908	0.15	379.924	1.213	2475.84	0.522	499.86	101863	15142	117005	104.509	5.432	73.737	1.39	101.879	4.465	88.353	2.765	1.052	1.019	227.41	0.823	145.58	0.088	19.822	138.402	0.751	1.263	0.985	0.089	135.747	1877.18	144.338	27573.8	5437.05	33010.8	426
D - 2(fld 06)	Summary	1.413	184.501	0.709	1.354	0.007	552.21	0.157	391.949	1.214	2474.92	0.519	524.321	104879	15404.4	120283	103.03	5.414	73.215	1.395	99.447	4.29	88.428	2.767	1.062	1.02	223.144	0.822	149.581	0.092	19.642	140.856	0.732	1.262	0.982	0.093	138.038	1856.23	148.058	27769.7	5458.93	33228.6	420
D - 2(fld 07)	Summary	1.444	183.738	0.743	1.372	0.009	644.958	0.164	433.077	1.233	2523.32	0.521	605.485	123426	17783.9	141210	98.754	5.091	70.557	1.379	101.014	4.292	86.325	2.663	1.061	1.031	222.985	0.82	159.521	0.103	19.798	152.09	0.761	1.289	0.984	0.106	145.247	1849.33	158.424	29741.7	6177.93	35919.7	383
D - 2(fld 08)	Summary	1.354	184.341	0.741	1.372	0.01	517.562	0.144	382.11	1.209	2370.6	0.533	493.59	98919.9	15249	114169	104.569	5.387	74.233	1.421	101.789	4.419	87.961	2.688	1.046	1.03	223.419	0.821	151.799	0.099	19.652	146.51	0.759	1.274	0.984	0.102	140.802	1827.65	151.102	28095.3	5850.94	33946.3	401
D - 2(fld 09)	Summary	1.371	189.147	0.75	1.369	0.008	544.165	0.145	397.713	1.215	2463.29	0.519	518.816	105975	15942	121917	103.018	5.657	72.701	1.407	97.718	4.418	85.531	2.738	1.052	1.024	228.416	0.824	155.804	0.092	19.911	148.366	0.768	1.271	0.984	0.095	144.722	1885.85	154.55	29702	5866.14	35568.2	455
D - 2(fld 10)	Summary	1.39	188.44	0.773	1.332	0.007	520.746	0.15	375.355	1.184	2488.27	0.541	495.624	99688.4	14698.9	114387	108.093	5.371	76.525	1.423	105.555	4.438	91.337	2.66	1.057	1.024	227.281	0.825	156.939	0.092	19.646	148.57	0.792	1.243	0.983	0.096	145.092	1887.5	155.51	29665.6	5788.41	35454	388
D - 2(fld 11)	Summary	1.373	187.381	0.757	1.313	0.006	535.251	0.145	390.424	1.176	2443.81	0.552	510.383	103021	15225	118246	102.721	5.257	72.389	1.379	100.834	4.379	86.99	2.687	1.059	1.02	225.673	0.826	152.933	0.09	19.515	144.261	0.774	1.23	0.982	0.09	141.375	1882.29	151.449	28881.6	5548.39	34430	428
D - 2(fld 12)	Summary	1.358	187.964	0.759	1.325	0.008	504.611	0.141	371.171	1.173	2431.97	0.555	481.961	98378	14453.6	112832	108.167	5.375	75.977	1.385	104.437	4.362	90.275	2.705	1.048	1.022	226.392	0.826	141.655	0.089	19.529	135.923	0.775	1.235	0.986	0.09	132.778	1866.71	140.759	26790.5	5275.7	32066.2	403
CD146-DSPP		Nuclei	Nuclei	Nuclei	Nuclei	Nuclei	Nuclei	Nuclei	Nuclei	Nuclei	Nuclei	Nuclei	Nuclei	Nuclei	Nuclei	Nuclei	Coordination	Coordination	Coordination	Coordination	Coordination	Coordination	Coordination	Coordination	Cells	Cells	Cells	Cells	Cells	Cells	Cells	Cells	Cells	Cells	Cells	Cells	Cells	Cells	Cells	Cells	Cells	Cells
Well	Cell	Nuc/Cell Intensity	Nuc Area	Nuc Elongation	Nuc 1/(Form Factor)	Nuc Displacement	Nuc Intensity	Nuc Intensity CV	Cell Intensity	Compactness	Light Flux	Chord Ratio	Intensity (N+C)	IxA (Nuc)	IxA (Cell)	IxA (N+C)	Spacing (SOI)	Neighbor Count (SOI)	Spacing (MIN)	Neighbor Count (MIN)	Spacing (Gabriel)	Neighbor Count (Gabriel)	Spacing (Lune)	Neighbor Count (Lune)	Nuc/Cell Intensity	Cell/Bckg Intensity	Cell Area	Nuc/Cell Area	Nuc Intensity	Nuc Intensity CV	Cell Gyration Radius	Cell Intensity	Cell Elongation	Cell 1/(Form Factor)	Intensity Spreading	Cell Intensity CV	Background Intensity	Light Flux	Intensity (N+C)	IxA (Nuc)	IxA (Cell)	IxA (N+C)	Cell Count
D - 7(fld 01)	Summary	1.848	190.815	0.717	1.378	0.118	613.236	0.188	335.795	1.269	3328.02	0.498	543.99	119770	20848.5	140619	94.753	5.241	67.111	1.365	93.98	4.388	80.599	2.693	0.9	1.141	252.078	0.756	518.414	0.15	21.676	579.607	0.741	1.642	1.022	0.212	507.72	1623.53	535.213	100249	37075.7	137325	485
D - 7(fld 02)	Summary	1.974	189.19	0.684	1.347	0.131	637.108	0.202	325.044	1.268	3526.67	0.491	557.602	121666	20358.2	142024	98.876	5.17	69.832	1.377	97.457	4.291	84.816	2.715	0.888	1.159	251.472	0.752	461.171	0.15	21.785	522.442	0.699	1.646	1.028	0.219	449.524	1587	478.096	88040.6	33938.9	121979	453
D - 7(fld 03)	Summary	1.928	188.131	0.737	1.343	0.13	608.637	0.186	317.411	1.228	3428.78	0.527	536.183	117564	19355.9	136920	102.587	4.801	72.274	1.385	104.002	4.237	89.688	2.675	0.889	1.149	248.773	0.755	435.142	0.143	21.158	492.02	0.756	1.613	1.021	0.21	429.131	1583.62	450.742	83452	30782.2	114234	397
D - 7(fld 04)	Summary	1.838	185.276	0.713	1.343	0.12	575.8	0.18	314.516	1.223	3232.18	0.517	511.225	110468	19021.8	129490	99.453	5.388	70.228	1.375	96.529	4.386	83.544	2.703	0.898	1.143	244.529	0.758	417.055	0.142	21.026	467.097	0.724	1.591	1.021	0.21	408.306	1570.69	430.627	78619.1	28801	107420	461
D - 7(fld 05)	Summary	1.829	188.05	0.73	1.341	0.131	585.537	0.18	323.342	1.221	3271.02	0.526	517.029	111477	20746	132223	96.312	5.197	68.392	1.404	96.114	4.35	83.679	2.773	0.904	1.147	251.808	0.749	579.829	0.143	21.363	646.422	0.753	1.666	1.018	0.205	563.061	1603.44	598.903	110096	43907.6	154004	463
D - 7(fld 06)	Summary	1.892	191.924	0.738	1.314	0.134	603.118	0.186	321.312	1.219	3435.04	0.526	530.536	118243	20852.8	139096	99.776	5.332	70.953	1.436	97.276	4.298	84.434	2.709	0.889	1.149	256.191	0.75	527.749	0.144	21.571	596.779	0.756	1.649	1.022	0.208	519.573	1619.12	547.071	103204	40352.3	143556	443
D - 7(fld 07)	Summary	1.879	189.48	0.742	1.354	0.129	634.239	0.185	339.9	1.236	3356.45	0.517	558.592	122803	21640.1	144443	96.317	5.446	68.152	1.405	93.047	4.279	80.591	2.706	0.898	1.154	252.551	0.749	511.664	0.145	21.45	572.625	0.758	1.633	1.02	0.207	496.032	1611.01	528.857	98463.3	37537.7	136001	487
D - 7(fld 08)	Summary	1.861	194.169	0.738	1.31	0.129	592.635	0.178	319.802	1.19	3425.47	0.547	524.392	118832	20526.1	139359	104.074	5.45	73.498	1.392	101.89	4.474	88.087	2.732	0.896	1.152	257.272	0.755	474.778	0.14	21.357	533.373	0.754	1.626	1.02	0.209	462.608	1639.89	490.854	93800.1	35326.1	129126	418
D - 7(fld 09)	Summary	1.793	194.951	0.741	1.386	0.152	575.193	0.172	323.224	1.234	3312.72	0.52	505.208	114944	23913.3	138857	96.814	5.389	68.815	1.393	94.503	4.474	82.074	2.749	0.902	1.165	268.462	0.73	680.367	0.141	22.309	757.242	0.734	1.815	1.017	0.196	649.201	1663.42	703.188	135588	58777.7	194366	494
D - 7(fld 10)	Summary	1.771	190.757	0.754	1.323	0.135	573.49	0.17	326.645	1.196	3195.49	0.532	509.827	110960	20749.1	131709	99.908	5.152	71.387	1.405	99.851	4.337	86.755	2.726	0.894	1.15	253.961	0.751	565.172	0.137	21.315	633.1	0.767	1.641	1.02	0.203	551.978	1615.93	584.439	108245	41861.6	150107	427
D - 7(fld 11)	Summary	1.765	208.494	0.735	1.395	0.11	646.563	0.176	370.065	1.251	3476.39	0.512	579.037	138323	24270.7	162594	101.781	5.437	72.478	1.4	98.781	4.348	86.4	2.696	0.903	1.129	272.907	0.762	562.319	0.141	22.26	625.681	0.754	1.685	1.017	0.2	553.854	1782.29	579.377	119188	42157.6	161346	437
D - 7(fld 12)	Summary	1.803	190.359	0.756	1.32	0.136	560.784	0.172	312.412	1.198	3241.82	0.539	498.252	109916	19535.7	129451	102.354	5.355	71.816	1.418	98.705	4.336	85.685	2.695	0.886	1.157	252.452	0.752	471.252	0.138	21.291	536.285	0.765	1.635	1.026	0.209	463.826	1598.43	489.099	91261.5	34381.8	125643	440
CD146-Nestin		Nuclei	Nuclei	Nuclei	Nuclei	Nuclei	Nuclei	Nuclei	Nuclei	Nuclei	Nuclei	Nuclei	Nuclei	Nuclei	Nuclei	Nuclei	Coordination	Coordination	Coordination	Coordination	Coordination	Coordination	Coordination	Coordination	Cells	Cells	Cells	Cells	Cells	Cells	Cells	Cells	Cells	Cells	Cells	Cells	Cells	Cells	Cells	Cells	Cells	Cells
Well	Cell	Nuc/Cell Intensity	Nuc Area	Nuc Elongation	Nuc 1/(Form Factor)	Nuc Displacement	Nuc Intensity	Nuc Intensity CV	Cell Intensity	Compactness	Light Flux	Chord Ratio	Intensity (N+C)	IxA (Nuc)	IxA (Cell)	IxA (N+C)	Spacing (SOI)	Neighbor Count (SOI)	Spacing (MIN)	Neighbor Count (MIN)	Spacing (Gabriel)	Neighbor Count (Gabriel)	Spacing (Lune)	Neighbor Count (Lune)	Nuc/Cell Intensity	Cell/Bckg Intensity	Cell Area	Nuc/Cell Area	Nuc Intensity	Nuc Intensity CV	Cell Gyration Radius	Cell Intensity	Cell Elongation	Cell 1/(Form Factor)	Intensity Spreading	Cell Intensity CV	Background Intensity	Light Flux	Intensity (N+C)	IxA (Nuc)	IxA (Cell)	IxA (N+C)	Cell Count
D - 5(fld 01)	Summary	1.896	198.469	0.738	1.345	0.024	840.826	0.211	449.854	1.23	3510.55	0.533	768.27	168898	19726.7	188625	98.992	5.463	70.629	1.42	95.46	4.371	82.998	2.695	0.956	1.021	241.393	0.82	171.524	0.134	20.639	181.613	0.754	1.335	1.014	0.157	176.624	1796.57	174.117	34006.4	8275.94	42282.4	469
D - 5(fld 02)	Summary	1.911	201.469	0.751	1.34	0.025	798.01	0.204	420.868	1.219	3603.88	0.524	728.808	162651	18634.8	181286	102.216	5.666	72.51	1.424	97.664	4.453	85.592	2.769	0.942	1.028	245.019	0.82	160.085	0.131	20.678	173.197	0.767	1.334	1.016	0.159	167.612	1797.93	163.257	32172.4	7883.43	40055.8	455
D - 5(fld 03)	Summary	1.947	208.26	0.729	1.346	0.04	790.535	0.205	412.004	1.225	3786.78	0.516	718.624	166636	19348.5	185985	104.851	5.204	74.26	1.398	102.678	4.311	90.007	2.75	0.916	1.033	255.52	0.813	169.649	0.146	21.254	188.055	0.748	1.39	1.026	0.176	180.988	1796.18	174.079	35467.3	9502.78	44970.1	392
D - 5(fld 04)	Summary	1.864	207.249	0.723	1.375	0.047	830.427	0.198	451.741	1.249	3627.57	0.505	757.706	174934	21471.5	196405	99.538	5.016	70.144	1.373	99.285	4.275	85.071	2.659	0.935	1.047	254.67	0.813	173.096	0.146	21.431	190.007	0.748	1.423	1.019	0.174	179.622	1827.25	177.58	36013.1	9760.61	45773.7	437
D - 5(fld 05)	Summary	1.829	202.27	0.738	1.345	0.019	748.012	0.195	414.032	1.236	3471.34	0.51	688.455	154390	17807.5	172198	98.032	5.132	69.396	1.382	97.498	4.327	83.474	2.655	0.96	1.031	244.611	0.823	156.403	0.126	20.787	167.754	0.756	1.313	1.011	0.149	160.804	1834.33	159.363	31781.2	7489.85	39271.1	440
D - 5(fld 06)	Summary	1.85	207.491	0.705	1.387	0.031	769.414	0.198	419.612	1.27	3598.38	0.495	704.992	164195	19294.8	183489	99.325	5.275	70.252	1.389	97.482	4.374	83.982	2.708	0.951	1.031	252.5	0.819	157.973	0.123	21.469	169.448	0.723	1.38	1.015	0.147	163.277	1866.4	160.896	32939.9	8098.82	41038.8	455
D - 5(fld 07)	Summary	1.906	198.507	0.722	1.323	0.034	758.85	0.203	401.78	1.216	3549.66	0.516	691.43	152564	18170.1	170735	103.478	5.168	73.704	1.421	101.851	4.287	89.032	2.693	0.926	1.035	243.501	0.814	155.747	0.133	20.694	171.337	0.741	1.349	1.02	0.168	164.388	1738.03	159.409	31264.3	8254.56	39518.8	404
D - 5(fld 08)	Summary	1.854	199.854	0.718	1.344	0.046	752.589	0.197	409.471	1.228	3493.4	0.508	684.57	155931	19707.1	175638	101.121	5.483	71.156	1.409	98.214	4.504	84.974	2.735	0.93	1.049	247.417	0.808	163.563	0.132	21.034	180.688	0.734	1.411	1.019	0.162	170.208	1757.76	168.692	33090.4	9699.49	42789.9	460
D - 5(fld 09)	Summary	1.826	203.75	0.741	1.343	0.032	737.202	0.196	407.946	1.243	3498.06	0.511	676.1	155495	18545.9	174041	97.619	5.084	69.736	1.404	97.34	4.324	83.644	2.707	0.957	1.043	248.381	0.818	158.606	0.129	21.078	170.556	0.753	1.351	1.015	0.152	161.604	1838.31	161.938	32631.9	8297.21	40929.1	450
D - 5(fld 10)	Summary	1.831	199.863	0.729	1.305	0.029	720.023	0.192	397.717	1.209	3435.93	0.528	660.879	148285	18035	166320	104.606	4.972	73.595	1.393	105.57	4.298	90.529	2.674	0.937	1.028	243.183	0.821	152.681	0.126	20.617	166.282	0.745	1.308	1.02	0.152	159.996	1772.79	155.871	30767.9	7636.32	38404.3	389
D - 5(fld 11)	Summary	1.785	201.131	0.726	1.343	0.019	744.097	0.193	419.749	1.233	3366.13	0.517	686.932	152971	17795.4	170766	98.516	5.154	69.438	1.383	98.854	4.383	85.375	2.736	0.972	1.016	242.875	0.824	149.269	0.108	20.683	154.997	0.744	1.313	1.008	0.124	152.054	1850.63	150.631	30282.1	6660.94	36943.1	454
D - 5(fld 12)	Summary	1.783	200.798	0.74	1.33	0.021	721.351	0.191	407.763	1.216	3372.33	0.521	665.753	148181	17438.9	165620	102.039	5.181	72.492	1.398	100.74	4.329	87.111	2.682	0.956	1.02	243.06	0.824	153.33	0.119	20.61	161.827	0.756	1.301	1.013	0.144	158.229	1816.63	155.178	30996.2	7092.69	38088.8	425
CD146-STRO1		Nuclei	Nuclei	Nuclei	Nuclei	Nuclei	Nuclei	Nuclei	Nuclei	Nuclei	Nuclei	Nuclei	Nuclei	Nuclei	Nuclei	Nuclei	Coordination	Coordination	Coordination	Coordination	Coordination	Coordination	Coordination	Coordination	Cells	Cells	Cells	Cells	Cells	Cells	Cells	Cells	Cells	Cells	Cells	Cells	Cells	Cells	Cells	Cells	Cells	Cells
Well	Cell	Nuc/Cell Intensity	Nuc Area	Nuc Elongation	Nuc 1/(Form Factor)	Nuc Displacement	Nuc Intensity	Nuc Intensity CV	Cell Intensity	Compactness	Light Flux	Chord Ratio	Intensity (N+C)	IxA (Nuc)	IxA (Cell)	IxA (N+C)	Spacing (SOI)	Neighbor Count (SOI)	Spacing (MIN)	Neighbor Count (MIN)	Spacing (Gabriel)	Neighbor Count (Gabriel)	Spacing (Lune)	Neighbor Count (Lune)	Nuc/Cell Intensity	Cell/Bckg Intensity	Cell Area	Nuc/Cell Area	Nuc Intensity	Nuc Intensity CV	Cell Gyration Radius	Cell Intensity	Cell Elongation	Cell 1/(Form Factor)	Intensity Spreading	Cell Intensity CV	Background Intensity	Light Flux	Intensity (N+C)	IxA (Nuc)	IxA (Cell)	IxA (N+C)	Cell Count
D - 3(fld 01)	Summary	2.16	201.359	0.729	1.334	0.006	1009.67	0.255	468.662	1.24	4045.29	0.516	917.581	206415	19352.9	225768	99.851	5.33	71.181	1.427	98.274	4.411	84.847	2.684	1	1	241.671	0.829	98.358	0.054	20.658	98.385	0.746	1.277	1	0.054	98.429	1905.79	98.363	19807.1	3966.06	23773.2	433
D - 3(fld 02)	Summary	2.105	205.076	0.722	1.361	0.007	1047.19	0.25	504.926	1.261	4009.74	0.505	955.006	217097	21172.2	238269	97.691	5.558	69.29	1.436	93.132	4.361	81.603	2.734	0.999	1	245.924	0.83	100.392	0.051	20.958	100.474	0.739	1.297	1	0.051	100.489	1940.09	100.406	20594.4	4104.66	24699.1	493
D - 3(fld 03)	Summary	2.117	210.576	0.743	1.335	0.007	1032.23	0.245	490.642	1.241	4139.21	0.519	942.267	217915	20384.6	238300	103.046	5.119	73.727	1.428	102.189	4.274	87.95	2.632	1	0.999	251.486	0.834	98.479	0.054	21.102	98.507	0.76	1.277	1	0.054	98.568	1993.28	98.484	20728.2	4028.12	24756.3	402
D - 3(fld 04)	Summary	2.109	212.114	0.753	1.302	0.007	1051.98	0.242	506.7	1.204	4174.57	0.538	962.336	226221	20955.9	247177	103.863	5.33	73.578	1.411	102.643	4.407	88.551	2.675	1	0.999	252.646	0.836	98.702	0.054	20.863	98.75	0.768	1.251	1	0.054	98.82	2007.26	98.71	20938.1	4003.44	24941.5	418
D - 3(fld 05)	Summary	2.166	192.98	0.731	1.284	0.006	1004.74	0.252	468.279	1.2	3895.77	0.534	912.956	194874	18403.8	213277	97.642	5.411	68.893	1.39	94.698	4.402	83.096	2.768	0.999	0.999	231.593	0.83	100.118	0.051	19.958	100.175	0.748	1.237	1.001	0.051	100.23	1825.8	100.128	19322.3	3869.17	23191.5	482
D - 3(fld 06)	Summary	2.127	205.071	0.74	1.326	0.007	1023.97	0.249	486.338	1.227	4054.63	0.525	933.539	212048	20109.7	232158	101.932	5.41	72.043	1.41	97.826	4.302	85.734	2.748	1	0.999	245.386	0.833	98.577	0.054	20.748	98.626	0.757	1.269	1	0.054	98.68	1940.64	98.585	20215.6	3976.78	24192.4	444
D - 3(fld 07)	Summary	2.047	219.28	0.715	1.402	0.007	1049.4	0.242	519.082	1.286	4161.21	0.5	960.33	233954	22908.3	256862	99.85	5.522	70.827	1.384	96.264	4.401	83.252	2.703	0.999	0.999	262.037	0.833	100.412	0.051	21.815	100.481	0.733	1.332	1	0.051	100.532	2074.7	100.423	22031	4298.89	26329.9	464
D - 3(fld 08)	Summary	2.122	202.249	0.729	1.323	0.007	1031.49	0.248	489.942	1.234	4015.81	0.521	941.23	214867	20051.5	234919	102.941	5.062	73.358	1.397	104.576	4.278	89.486	2.675	0.999	0.999	242.019	0.832	100.475	0.051	20.631	100.533	0.746	1.266	1.001	0.051	100.611	1913.54	100.484	20341	4001.29	24342.3	388
D - 3(fld 09)	Summary	2.135	201.495	0.724	1.316	0.006	1043.83	0.248	495.355	1.232	4010.78	0.519	951.348	215024	20308.1	235332	99.426	5.293	70.637	1.446	98.715	4.414	84.838	2.653	0.999	1	241.44	0.831	98.834	0.054	20.603	98.93	0.742	1.26	1.001	0.054	98.959	1905.76	98.849	19926.3	3953.95	23880.2	444
D - 3(fld 10)	Summary	2.056	214.305	0.742	1.405	0.007	1066.89	0.245	526.366	1.267	4072.86	0.511	975.755	230473	22893.7	253367	98.835	5.595	69.819	1.415	95.352	4.384	83.164	2.747	0.999	1	256.664	0.831	99.109	0.054	21.435	99.208	0.758	1.332	1.001	0.054	99.258	2026.82	99.125	21242.8	4203.23	25446	479
D - 3(fld 11)	Summary	2.017	213.957	0.739	1.357	0.007	1109.61	0.238	562.688	1.238	4007.89	0.518	1018.77	243727	24289.5	268016	97.004	5.183	69.412	1.432	95.165	4.328	83.174	2.712	0.999	0.999	255.495	0.834	100.914	0.051	21.216	100.966	0.755	1.297	1	0.051	101.044	2024.48	100.922	21617.8	4198.85	25816.6	475
D - 3(fld 12)	Summary	2.058	213.14	0.737	1.356	0.007	1000.59	0.246	490.99	1.24	4058.71	0.523	915.234	216524	21013.3	237537	99.967	5.278	70.808	1.403	98.242	4.45	84.286	2.677	1	1	254.555	0.833	100.571	0.051	21.181	100.621	0.753	1.294	1	0.051	100.656	2016.89	100.579	21439.5	4167.67	25607.2	449
CD146-Vimentin		Nuclei	Nuclei	Nuclei	Nuclei	Nuclei	Nuclei	Nuclei	Nuclei	Nuclei	Nuclei	Nuclei	Nuclei	Nuclei	Nuclei	Nuclei	Coordination	Coordination	Coordination	Coordination	Coordination	Coordination	Coordination	Coordination	Cells	Cells	Cells	Cells	Cells	Cells	Cells	Cells	Cells	Cells	Cells	Cells	Cells	Cells	Cells	Cells	Cells	Cells
Well	Cell	Nuc/Cell Intensity	Nuc Area	Nuc Elongation	Nuc 1/(Form Factor)	Nuc Displacement	Nuc Intensity	Nuc Intensity CV	Cell Intensity	Compactness	Light Flux	Chord Ratio	Intensity (N+C)	IxA (Nuc)	IxA (Cell)	IxA (N+C)	Spacing (SOI)	Neighbor Count (SOI)	Spacing (MIN)	Neighbor Count (MIN)	Spacing (Gabriel)	Neighbor Count (Gabriel)	Spacing (Lune)	Neighbor Count (Lune)	Nuc/Cell Intensity	Cell/Bckg Intensity	Cell Area	Nuc/Cell Area	Nuc Intensity	Nuc Intensity CV	Cell Gyration Radius	Cell Intensity	Cell Elongation	Cell 1/(Form Factor)	Intensity Spreading	Cell Intensity CV	Background Intensity	Light Flux	Intensity (N+C)	IxA (Nuc)	IxA (Cell)	IxA (N+C)	Cell Count
D - 6(fld 01)	Summary	2.036	195.084	0.724	1.308	0.749	477.067	0.173	240.394	1.199	3778.51	0.53	363.799	95281.8	42176.1	137458	115.464	4.812	82.236	1.364	116.688	4.195	100.207	2.643	0.806	1.277	391.757	0.55	1741.25	0.205	35.705	2167.32	0.628	4.023	1.049	0.184	1718.11	1487.16	1948.98	340177	451584	791761	308
D - 6(fld 02)	Summary	1.734	188.068	0.735	1.332	0.327	473.315	0.157	278.628	1.206	3107.84	0.52	400.693	89905	28693.4	118598	107.247	5.04	75.683	1.376	108.047	4.347	91.982	2.651	0.824	1.139	297.448	0.654	1502.74	0.19	25.411	1845.41	0.718	2.633	1.065	0.169	1614.55	1460.39	1640.63	282277	223991	506268	375
D - 6(fld 03)	Summary	1.548	193.373	0.704	1.407	0.152	525.623	0.156	342.483	1.261	2845.73	0.488	476.531	105005	22780.4	127785	101.239	5.478	71.44	1.417	97.402	4.447	85.232	2.75	0.897	1.094	260.634	0.744	1053.58	0.168	22.577	1186.42	0.707	1.888	1.038	0.172	1080.54	1641.33	1095.15	205173	84535.9	289709	456
D - 6(fld 04)	Summary	1.502	191.724	0.743	1.345	0.13	530.135	0.148	356.761	1.208	2740.45	0.537	487.07	103971	21184.5	125156	104.351	5.346	74.135	1.399	101.999	4.404	88.589	2.716	0.913	1.089	252.498	0.761	975.935	0.16	21.65	1071.6	0.746	1.715	1.031	0.165	980.235	1652.59	1004.33	186602	68224.8	254827	416
D - 6(fld 05)	Summary	1.615	182.178	0.735	1.377	0.261	546.362	0.151	346.197	1.228	2794.38	0.511	481.123	102086	27942.9	130029	97.144	5.494	68.767	1.385	94.422	4.466	82.031	2.773	0.855	1.12	267.405	0.695	1484.21	0.179	23.472	1743.26	0.734	2.237	1.047	0.17	1553.4	1472.17	1577.36	269531	157274	426806	494
D - 6(fld 06)	Summary	1.645	190.162	0.742	1.375	0.272	549.334	0.152	340.74	1.225	2994.41	0.517	477.434	107681	31839.6	139521	101.521	5.557	72.09	1.401	97.514	4.43	85.579	2.772	0.859	1.122	288.392	0.672	1618.29	0.168	24.404	1889.74	0.729	2.488	1.048	0.16	1676.47	1548.63	1723.85	306348	197603	503951	451
D - 6(fld 07)	Summary	1.543	193.067	0.73	1.409	0.156	499.788	0.15	328.295	1.243	2850.92	0.508	451.885	98898.7	23029	121928	102.871	5.38	72.21	1.376	100.785	4.434	87.508	2.737	0.883	1.098	264.877	0.734	1042.92	0.173	22.523	1190.04	0.744	1.933	1.04	0.172	1081.4	1609.28	1089.07	202656	90376.2	293032	410
D - 6(fld 08)	Summary	1.524	191.245	0.706	1.424	0.168	508.058	0.148	339.313	1.275	2781.82	0.489	461.304	100456	22719.4	123175	101.054	5.425	71.384	1.416	98.152	4.372	85.431	2.757	0.9	1.091	261.412	0.739	1082.71	0.159	22.981	1212.71	0.715	1.993	1.035	0.164	1108.91	1628.76	1126.42	207656	90681.7	298338	452
D - 6(fld 09)	Summary	1.777	194.395	0.738	1.379	0.38	521.27	0.152	302.195	1.228	3300.03	0.516	432.329	103154	38521.7	141676	102.356	5.266	72.317	1.379	100.607	4.407	87.886	2.715	0.811	1.16	333.52	0.606	2015	0.188	27.633	2494.8	0.716	3.158	1.064	0.161	2153.41	1489.77	2220.57	391173	361334	752508	428
D - 6(fld 10)	Summary	1.707	187.806	0.75	1.387	0.335	533.388	0.15	318.861	1.235	3065.66	0.505	453.825	102722	33080.1	135802	100.094	5.366	71.08	1.409	97.653	4.467	84.445	2.741	0.851	1.138	298.594	0.65	1825.84	0.175	25.829	2157.59	0.729	2.714	1.051	0.16	1881.07	1508.93	1966.09	346315	261394	607709	467
D - 6(fld 11)	Summary	1.629	189.298	0.754	1.358	0.22	528.997	0.147	328.486	1.211	2960.85	0.528	462.64	102469	29036.6	131506	102.358	5.439	72.489	1.402	98.066	4.322	85.999	2.734	0.851	1.123	281.434	0.684	1739.17	0.175	23.617	2051.24	0.753	2.325	1.053	0.163	1820.34	1517.12	1850.79	328915	199178	528093	428
D - 6(fld 12)	Summary	1.504	188.741	0.761	1.395	0.145	510.065	0.149	344.248	1.238	2710.66	0.5	466.779	99199.7	21750.5	120950	99.477	5.185	70.105	1.394	98.983	4.414	85.704	2.739	0.891	1.081	253.077	0.751	1364.48	0.168	22.065	1542.37	0.759	1.848	1.04	0.171	1423.76	1588.78	1417.85	260801	105785	366585	449
CD146+ ALP		Nuclei	Nuclei	Nuclei	Nuclei	Nuclei	Nuclei	Nuclei	Nuclei	Nuclei	Nuclei	Nuclei	Nuclei	Nuclei	Nuclei	Nuclei	Coordination	Coordination	Coordination	Coordination	Coordination	Coordination	Coordination	Coordination	Cells	Cells	Cells	Cells	Cells	Cells	Cells	Cells	Cells	Cells	Cells	Cells	Cells	Cells	Cells	Cells	Cells	Cells
Well	Cell	Nuc/Cell Intensity	Nuc Area	Nuc Elongation	Nuc 1/(Form Factor)	Nuc Displacement	Nuc Intensity	Nuc Intensity CV	Cell Intensity	Compactness	Light Flux	Chord Ratio	Intensity (N+C)	IxA (Nuc)	IxA (Cell)	IxA (N+C)	Spacing (SOI)	Neighbor Count (SOI)	Spacing (MIN)	Neighbor Count (MIN)	Spacing (Gabriel)	Neighbor Count (Gabriel)	Spacing (Lune)	Neighbor Count (Lune)	Nuc/Cell Intensity	Cell/Bckg Intensity	Cell Area	Nuc/Cell Area	Nuc Intensity	Nuc Intensity CV	Cell Gyration Radius	Cell Intensity	Cell Elongation	Cell 1/(Form Factor)	Intensity Spreading	Cell Intensity CV	Background Intensity	Light Flux	Intensity (N+C)	IxA (Nuc)	IxA (Cell)	IxA (N+C)	Cell Count
C - 8(fld 01)	Summary	1.797	196.422	0.752	1.293	0.006	578.343	0.186	321.232	1.191	3325.74	0.54	534.965	114695	12730.5	127425	103.77	5.304	73.551	1.406	101.745	4.357	87.923	2.705	0.999	1.003	235.648	0.831	118.004	0.065	20.101	118.166	0.768	1.232	1.001	0.067	117.824	1858.47	118.043	23188.3	4637.54	27825.8	414
C - 8(fld 02)	Summary	1.757	190.466	0.749	1.283	0.008	560.478	0.179	319.954	1.17	3144.3	0.566	519.596	108559	12502.5	121062	99.753	5.251	71.319	1.413	98.214	4.343	84.619	2.677	1.008	1.006	228.806	0.829	121.592	0.077	19.639	120.585	0.766	1.225	0.997	0.073	119.785	1819.75	121.442	23248.1	4639	27887.1	443
C - 8(fld 03)	Summary	1.671	193.945	0.751	1.387	0.009	599.26	0.177	360.139	1.241	3041.38	0.511	557.755	118696	14726.7	133423	95.831	5.712	67.795	1.447	91.327	4.475	79.878	2.766	1.028	1.01	233.81	0.825	126.273	0.093	20.275	122.789	0.767	1.299	0.99	0.089	121.497	1890.48	125.679	24650.3	4910.38	29560.7	535
C - 8(fld 04)	Summary	1.569	191.947	0.741	1.47	0.01	634.401	0.167	408.836	1.288	2834.61	0.493	594.114	124613	17125.9	141739	88.895	6.26	62.965	1.441	82.329	4.666	72.47	2.821	1.024	1.016	232.825	0.819	130.649	0.094	20.521	128.132	0.759	1.359	0.992	0.094	125.496	1864.62	130.265	25238.9	5281.01	30519.9	655
C - 8(fld 05)	Summary	1.819	193.138	0.754	1.264	0.007	600.807	0.188	330.619	1.163	3304.07	0.555	555.385	116250	12792.8	129043	107.744	5.266	76.478	1.411	104.996	4.24	91.675	2.74	0.998	1.001	231.544	0.832	120.352	0.065	19.734	120.613	0.772	1.209	1.001	0.067	120.442	1825.07	120.398	23253.2	4633.29	27886.5	384
C - 8(fld 06)	Summary	1.74	194.922	0.776	1.284	0.007	566.604	0.186	325.451	1.168	3196.21	0.564	526.123	111429	12783.9	124213	102.316	5.268	72.079	1.385	100.275	4.312	87.184	2.673	1.003	1.003	233.788	0.831	119.856	0.07	19.861	119.466	0.792	1.225	0.999	0.069	119.043	1854.95	119.795	23420.3	4645.51	28065.8	410
C - 8(fld 07)	Summary	1.673	202.964	0.751	1.39	0.008	615.767	0.18	371.015	1.242	3197.63	0.533	574.038	129861	15817	145678	98.981	5.672	69.975	1.426	95.27	4.541	83.238	2.765	1.023	1.011	244.003	0.828	129.453	0.098	20.771	126.354	0.767	1.303	0.989	0.093	124.924	1971.26	128.937	26505.5	5219.58	31725.1	481
C - 8(fld 08)	Summary	1.635	191.069	0.753	1.352	0.008	530.628	0.166	325.931	1.218	2953.89	0.54	495.479	103578	12986.6	116565	94.357	5.505	67.05	1.407	91.685	4.511	79.617	2.733	1.036	1.015	230.267	0.826	131.646	0.101	20.008	127.016	0.769	1.274	0.988	0.099	125.047	1876.08	130.858	25302.3	4994.05	30296.4	513
C - 8(fld 09)	Summary	1.727	189.73	0.766	1.281	0.007	575.579	0.184	331.623	1.173	3089.34	0.55	534.368	110209	12743.5	122952	104.893	4.8	75.02	1.405	106.06	4.151	91.522	2.6	0.998	1.001	227.856	0.83	118.453	0.065	19.654	118.641	0.782	1.218	1.001	0.067	118.56	1793.2	118.485	22482.6	4523.92	27006.5	370
C - 8(fld 10)	Summary	1.716	192.481	0.768	1.238	0.006	488.375	0.176	281.981	1.142	3110.84	0.579	453.918	94355.7	10820	105176	112.53	5.154	79.799	1.444	112.547	4.314	96.229	2.61	0.995	1.009	230.642	0.833	116.583	0.062	19.583	118.313	0.784	1.189	1.002	0.065	116.835	1812.98	117.029	22443.7	4572.84	27016.6	331
C - 8(fld 11)	Summary	1.679	193.789	0.769	1.251	0.006	461.589	0.171	274.82	1.146	3062.86	0.579	430.436	90743.7	10713.1	101457	116.694	5.01	83.552	1.431	116.694	4.115	100.373	2.651	1.015	1.006	232.187	0.833	117.79	0.075	19.67	115.989	0.782	1.196	0.994	0.069	115.257	1865.78	117.497	22951.9	4465.26	27417.1	295
C - 8(fld 12)	Summary	1.632	186.695	0.768	1.284	0.007	479.801	0.165	293.013	1.159	2876.71	0.565	448.121	90875.9	11187.3	102063	102.854	5.05	72.957	1.356	101.601	4.238	88.507	2.703	1.041	1.014	224.59	0.829	129.11	0.099	19.376	123.924	0.785	1.217	0.987	0.096	122.135	1841.12	128.239	24174.2	4696.89	28871.1	404
CD146+ CD44		Nuclei	Nuclei	Nuclei	Nuclei	Nuclei	Nuclei	Nuclei	Nuclei	Nuclei	Nuclei	Nuclei	Nuclei	Nuclei	Nuclei	Nuclei	Coordination	Coordination	Coordination	Coordination	Coordination	Coordination	Coordination	Coordination	Cells	Cells	Cells	Cells	Cells	Cells	Cells	Cells	Cells	Cells	Cells	Cells	Cells	Cells	Cells	Cells	Cells	Cells
Well	Cell	Nuc/Cell Intensity	Nuc Area	Nuc Elongation	Nuc 1/(Form Factor)	Nuc Displacement	Nuc Intensity	Nuc Intensity CV	Cell Intensity	Compactness	Light Flux	Chord Ratio	Intensity (N+C)	IxA (Nuc)	IxA (Cell)	IxA (N+C)	Spacing (SOI)	Neighbor Count (SOI)	Spacing (MIN)	Neighbor Count (MIN)	Spacing (Gabriel)	Neighbor Count (Gabriel)	Spacing (Lune)	Neighbor Count (Lune)	Nuc/Cell Intensity	Cell/Bckg Intensity	Cell Area	Nuc/Cell Area	Nuc Intensity	Nuc Intensity CV	Cell Gyration Radius	Cell Intensity	Cell Elongation	Cell 1/(Form Factor)	Intensity Spreading	Cell Intensity CV	Background Intensity	Light Flux	Intensity (N+C)	IxA (Nuc)	IxA (Cell)	IxA (N+C)	Cell Count
C - 4(fld 01)	Summary	2.703	184.094	0.705	1.279	0.011	1172.93	0.322	441.316	1.219	4592.36	0.516	1044.93	219053	17040.5	236093	157.562	3.956	114.61	1.416	173.026	3.81	146.693	2.467	1.015	1.047	222.029	0.826	145.762	0.104	19.667	145.818	0.721	1.24	1	0.117	137.674	1763.86	146.099	26837.8	5773.36	32611.2	137
C - 4(fld 02)	Summary	2.489	185.198	0.701	1.267	0.015	1038.05	0.289	416.876	1.205	4270.94	0.531	926.994	191866	16199.9	208065	123.742	4.111	89.473	1.401	134.655	3.908	110.445	2.433	0.99	1.025	223.823	0.824	157.373	0.102	19.71	159.667	0.721	1.239	1.005	0.119	155.201	1737.01	157.968	29276.1	6291.43	35567.5	217
C - 4(fld 03)	Summary	2.123	206.57	0.718	1.329	0.007	980.378	0.234	468.063	1.245	4099.09	0.509	893.171	205455	19616.7	225072	105.891	5.029	75.527	1.421	106.087	4.273	90.811	2.665	0.977	1.002	247.494	0.831	194.838	0.105	20.987	199.692	0.736	1.276	1.005	0.116	198.983	1910.24	195.754	40454.2	8279.61	48733.8	373
C - 4(fld 04)	Summary	2.185	203.82	0.737	1.312	0.009	932.759	0.234	432.848	1.228	4132.66	0.509	847.84	191680	17857.2	209537	102.729	4.745	72.947	1.413	104.908	4.092	89.803	2.625	0.976	1.007	244.244	0.831	175.318	0.1	20.702	180.208	0.753	1.263	1.006	0.11	178.536	1884.03	176.297	35820.9	7348.14	43169.1	368
C - 4(fld 05)	Summary	2.751	169.363	0.709	1.227	0.016	1128.19	0.325	411.262	1.176	4336.73	0.547	998.125	191971	15129.2	207100	131.248	3.682	97.725	1.351	158.465	3.921	131.424	2.49	1.01	1.04	205.901	0.82	158.119	0.103	18.717	157.112	0.73	1.208	1.005	0.126	150.809	1615.47	158.077	26716.7	5805.6	32522.3	151
C - 4(fld 06)	Summary	2.392	191.524	0.742	1.287	0.012	923.202	0.27	386.011	1.223	4245.41	0.521	828.234	175767	15414.8	191182	126.904	4.667	90.39	1.37	132.866	4.157	115.868	2.62	0.988	1.04	230.949	0.826	183.185	0.115	20.14	188.508	0.759	1.248	1.004	0.128	180.194	1788.31	184.637	34892.4	7658.76	42551.2	216
C - 4(fld 07)	Summary	2.002	200.728	0.715	1.41	0.01	916.059	0.227	461.337	1.295	3801.67	0.48	837.78	187848	19645.9	207494	103.851	5.168	73.952	1.421	103.14	4.418	89.33	2.749	0.978	1.011	242.517	0.825	212.626	0.113	21.029	219.692	0.731	1.336	1.008	0.122	216.119	1847.09	214.042	42830.5	9569.55	52400	411
C - 4(fld 08)	Summary	2.078	192.762	0.7	1.348	0.007	872.278	0.232	422.474	1.274	3755.03	0.489	794.848	171153	16982.7	188136	97.46	4.865	69.695	1.368	101.359	4.29	87.06	2.674	0.981	1.001	232.206	0.826	183.422	0.104	20.505	186.866	0.717	1.287	1.006	0.112	186.507	1788.99	184	35476.7	7403.06	42879.8	386
C - 4(fld 09)	Summary	2.761	175.417	0.748	1.26	0.018	1150.63	0.338	414.136	1.209	4458.38	0.544	1012.68	200251	16353.1	216604	160.097	3.914	114.085	1.397	171.912	3.552	147.097	2.397	0.993	1.042	214.091	0.817	164.773	0.108	19.287	167.144	0.76	1.248	1.005	0.133	159.685	1644.85	165.414	29063	6721.22	35784.2	116
C - 4(fld 10)	Summary	2.269	197.987	0.712	1.316	0.017	861.403	0.246	381.625	1.225	4151.05	0.499	774.806	169338	15948.3	185286	107.637	4.498	78.495	1.356	115.449	4.18	98.83	2.657	0.971	1.019	239.583	0.824	191.554	0.116	20.555	198.027	0.73	1.29	1.01	0.131	194.03	1819.92	193.03	38135.8	8461.26	46597	289
C - 4(fld 11)	Summary	2.115	202.992	0.725	1.356	0.013	928.987	0.234	445.037	1.247	4019.78	0.507	844.059	192194	19104.7	211299	106.669	4.959	75.057	1.37	108.143	4.307	93.926	2.674	0.967	1.017	245.04	0.825	235.533	0.129	20.779	257.354	0.745	1.303	1.008	0.146	240.907	1853.47	241.142	48406.2	12152	60558.2	365
C - 4(fld 12)	Summary	2.116	205.811	0.727	1.348	0.014	919.475	0.233	440.081	1.246	4030.56	NaN	835.903	192396	18951.3	211347	102.772	5.129	72.611	1.403	102.441	4.304	87.437	2.633	0.967	1.009	247.871	0.827	199.587	0.112	21	209.137	0.745	1.307	1.008	0.124	205.859	1889.56	201.967	41361	9166.13	50527.1	395
CD146+ CD71		Nuclei	Nuclei	Nuclei	Nuclei	Nuclei	Nuclei	Nuclei	Nuclei	Nuclei	Nuclei	Nuclei	Nuclei	Nuclei	Nuclei	Nuclei	Coordination	Coordination	Coordination	Coordination	Coordination	Coordination	Coordination	Coordination	Cells	Cells	Cells	Cells	Cells	Cells	Cells	Cells	Cells	Cells	Cells	Cells	Cells	Cells	Cells	Cells	Cells	Cells
Well	Cell	Nuc/Cell Intensity	Nuc Area	Nuc Elongation	Nuc 1/(Form Factor)	Nuc Displacement	Nuc Intensity	Nuc Intensity CV	Cell Intensity	Compactness	Light Flux	Chord Ratio	Intensity (N+C)	IxA (Nuc)	IxA (Cell)	IxA (N+C)	Spacing (SOI)	Neighbor Count (SOI)	Spacing (MIN)	Neighbor Count (MIN)	Spacing (Gabriel)	Neighbor Count (Gabriel)	Spacing (Lune)	Neighbor Count (Lune)	Nuc/Cell Intensity	Cell/Bckg Intensity	Cell Area	Nuc/Cell Area	Nuc Intensity	Nuc Intensity CV	Cell Gyration Radius	Cell Intensity	Cell Elongation	Cell 1/(Form Factor)	Intensity Spreading	Cell Intensity CV	Background Intensity	Light Flux	Intensity (N+C)	IxA (Nuc)	IxA (Cell)	IxA (N+C)	Cell Count
C - 1(fld 01)	Summary	2.066	213.887	0.716	1.283	0.006	788.372	0.216	383.327	1.189	4126.08	0.532	722.156	170047	15855	185902	117.469	4.472	84.571	1.416	122.26	3.92	104.326	2.528	0.999	1	254.506	0.837	100.03	0.051	20.845	100.121	0.735	1.227	1	0.051	100.146	2023.03	100.044	21395.8	4067.57	25463.4	250
C - 1(fld 02)	Summary	2.06	199.154	0.736	1.24	0.006	805.133	0.215	393.919	1.164	3851.5	0.557	737.305	162522	15414.4	177936	107.01	5.122	75.913	1.393	105.801	4.352	91.56	2.721	0.999	0.999	237.632	0.835	100.177	0.051	20.011	100.276	0.752	1.2	1.001	0.051	100.343	1883.37	100.193	19963.1	3860.77	23823.9	369
C - 1(fld 03)	Summary	2.115	205.541	0.75	1.277	0.006	871.147	0.229	416.87	1.189	4054.76	0.54	795.876	178918	16822	195740	108.952	4.734	77.702	1.405	112.702	4.177	96.602	2.614	0.999	1	245.272	0.835	98.41	0.054	20.457	98.499	0.766	1.23	1.001	0.054	98.53	1944.06	98.424	20226.2	3914.22	24140.4	316
C - 1(fld 04)	Summary	2.064	203.939	0.748	1.27	0.006	881.51	0.223	432.552	1.193	3941.01	0.545	807.437	180977	17294.6	198271	103.948	5.129	73.776	1.397	102.856	4.304	87.7	2.628	0.999	0.999	243.339	0.836	98.616	0.054	20.467	98.726	0.763	1.226	1.001	0.054	98.779	1928.67	98.634	20121.3	3891.43	24012.8	395
C - 1(fld 05)	Summary	2.142	201.057	0.738	1.279	0.005	771.811	0.225	360.54	1.197	4029.34	0.527	703.104	154327	14289.4	168617	116.539	4.525	82.895	1.376	122.878	4.206	104.542	2.61	0.999	1	240.425	0.834	97.945	0.055	20.348	98.024	0.754	1.231	1	0.054	98.014	1901.97	97.958	19692.8	3858.69	23551.5	282
C - 1(fld 06)	Summary	2.107	204.758	0.729	1.289	0.005	813.736	0.224	388.301	1.199	4035.54	0.53	743.411	168350	15664.9	184015	109.268	5.062	77.625	1.393	110.007	4.36	95.123	2.725	0.999	1	244.518	0.835	98.334	0.054	20.526	98.437	0.745	1.237	1.001	0.054	98.469	1936.43	98.351	20140.5	3914.35	24054.9	356
C - 1(fld 07)	Summary	2.161	200.884	0.741	1.211	0.005	844.204	0.228	391.28	1.144	4070.65	0.579	769.962	168472	15117.5	183590	118.344	4.954	83.459	1.404	119.424	4.218	102.083	2.589	0.999	0.999	239.316	0.837	98.567	0.054	19.972	98.628	0.758	1.177	1	0.054	98.685	1900.77	98.577	19799.8	3790.78	23590.6	285
C - 1(fld 08)	Summary	2.092	204.465	0.754	1.284	0.007	877.922	0.234	423.136	1.191	4006.97	0.54	802.703	180747	17033.4	197781	107.661	5.455	76.277	1.413	104.1	4.27	90.764	2.743	0.999	1	244.178	0.835	100.255	0.051	20.446	100.371	0.772	1.235	1.001	0.051	100.414	1933.61	100.274	20503.7	3986.23	24489.9	385
C - 1(fld 09)	Summary	2.129	199.987	0.75	1.251	0.005	798.682	0.228	375.562	1.186	3981.69	0.531	728.202	160625	14709.8	175335	117.574	4.454	83.495	1.39	119.432	4	102.297	2.567	0.999	1	238.761	0.834	98.213	0.054	20.198	98.288	0.766	1.21	1.001	0.054	98.322	1891.91	98.225	19643	3811.04	23454	282
C - 1(fld 10)	Summary	2.138	204.8	0.779	1.256	0.005	825.077	0.224	386.502	1.181	4098.9	0.538	753.027	169233	15343	184576	110.855	4.463	79.71	1.384	116.327	4.229	99.017	2.686	0.999	1	244.204	0.836	100.28	0.051	20.412	100.359	0.793	1.213	1.001	0.051	100.408	1937.42	100.293	20536.4	3954.09	24490.5	315
C - 1(fld 11)	Summary	2.138	204.585	0.762	1.238	0.006	800.666	0.23	372.914	1.158	4106.72	0.568	731.3	163610	14643.5	178253	116.53	4.698	83.272	1.39	120.222	4.231	101.226	2.576	0.999	1	243.67	0.838	98.524	0.054	20.248	98.63	0.778	1.197	1.001	0.054	98.659	1934.69	98.541	20165.1	3855.78	24020.9	295
C - 1(fld 12)	Summary	2.142	205.633	0.761	1.239	0.005	876.087	0.239	408.574	1.157	4122.93	0.573	799.955	181777	16343.2	198120	116.195	5.032	82.671	1.373	114.008	4.171	100.259	2.741	0.999	1	244.992	0.837	98.728	0.054	20.285	98.81	0.776	1.198	1.001	0.054	98.847	1945.23	98.741	20309.1	3889.66	24198.8	316
CD146+CD146		Nuclei	Nuclei	Nuclei	Nuclei	Nuclei	Nuclei	Nuclei	Nuclei	Nuclei	Nuclei	Nuclei	Nuclei	Nuclei	Nuclei	Nuclei	Coordination	Coordination	Coordination	Coordination	Coordination	Coordination	Coordination	Coordination	Cells	Cells	Cells	Cells	Cells	Cells	Cells	Cells	Cells	Cells	Cells	Cells	Cells	Cells	Cells	Cells	Cells	Cells
Well	Cell	Nuc/Cell Intensity	Nuc Area	Nuc Elongation	Nuc 1/(Form Factor)	Nuc Displacement	Nuc Intensity	Nuc Intensity CV	Cell Intensity	Compactness	Light Flux	Chord Ratio	Intensity (N+C)	IxA (Nuc)	IxA (Cell)	IxA (N+C)	Spacing (SOI)	Neighbor Count (SOI)	Spacing (MIN)	Neighbor Count (MIN)	Spacing (Gabriel)	Neighbor Count (Gabriel)	Spacing (Lune)	Neighbor Count (Lune)	Nuc/Cell Intensity	Cell/Bckg Intensity	Cell Area	Nuc/Cell Area	Nuc Intensity	Nuc Intensity CV	Cell Gyration Radius	Cell Intensity	Cell Elongation	Cell 1/(Form Factor)	Intensity Spreading	Cell Intensity CV	Background Intensity	Light Flux	Intensity (N+C)	IxA (Nuc)	IxA (Cell)	IxA (N+C)	Cell Count
C - 2(fld 01)	Summary	1.954	196.794	0.741	1.277	0.009	775.024	0.203	397.889	1.197	3600.2	0.54	710.464	152693	15836	168530	104.333	4.977	74.483	1.377	103.511	4.263	89.854	2.684	1.077	1.06	236.18	0.831	190.98	0.112	20.172	184.701	0.758	1.238	0.975	0.114	152.967	2008.66	190.531	37999.2	7842.74	45842	395
C - 2(fld 02)	Summary	1.871	196.926	0.738	1.309	0.01	711.939	0.197	382.241	1.208	3456.93	0.533	655.15	140483	15363.5	155846	101.919	5.177	72.93	1.436	101.833	4.269	86.759	2.658	1.083	1.053	236.788	0.83	166.243	0.113	20.254	214.066	0.754	1.251	0.978	0.109	155.172	2014.89	191.739	32869.5	17428.3	50297.8	401
C - 2(fld 03)	Summary	1.841	201.971	0.744	1.265	0.006	690.083	0.191	375.81	1.161	3493.21	0.564	638.179	141369	14979.8	156349	109.492	4.989	78.024	1.408	109.612	4.318	95.463	2.715	1.095	1.027	241.243	0.834	159.585	0.103	20.142	145.639	0.761	1.212	0.973	0.101	141.744	2095.04	157.29	32446.6	5743.88	38190.5	358
C - 2(fld 04)	Summary	1.804	204.394	0.739	1.28	0.014	676.098	0.186	376.091	1.183	3471.63	0.542	625.105	139966	15468	155434	109.755	5.127	77.241	1.37	108.427	4.277	94.699	2.694	1.067	1.081	245.444	0.83	157.654	0.115	20.483	166.344	0.756	1.245	0.981	0.12	142.688	2065.12	160.866	32336.3	7794.47	40130.8	346
C - 2(fld 05)	Summary	1.919	203.822	0.745	1.266	0.01	759.357	0.202	393.88	1.173	3668.51	0.551	697.772	154495	15767.6	170262	112.135	4.766	80.959	1.377	116.021	4.221	99.113	2.623	1.084	1.035	243.66	0.833	168.516	0.102	20.339	155.864	0.761	1.226	0.977	0.103	150.22	2091.97	166.54	34254.9	6269.31	40524.2	308
C - 2(fld 06)	Summary	1.86	199.942	0.725	1.303	0.006	674.635	0.199	361.965	1.198	3499.75	0.533	622.266	136612	14550.4	151163	104.648	4.778	74.91	1.361	107.848	4.217	91.986	2.667	1.083	1.025	239.516	0.832	160.11	0.1	20.292	147.652	0.745	1.239	0.976	0.1	143.945	2049.89	158.029	32160.8	5866.85	38027.6	360
C - 2(fld 07)	Summary	1.784	199.237	0.722	1.318	0.007	691.488	0.196	388.494	1.206	3356.58	0.521	640.703	141395	15707.4	157102	106.076	4.952	74.9	1.386	105.533	4.222	90.464	2.646	1.092	1.025	238.838	0.831	164.208	0.112	20.325	149.926	0.74	1.249	0.974	0.107	146.233	2066.63	161.835	33095.4	5972.65	39068	378
C - 2(fld 08)	Summary	1.732	207.336	0.772	1.298	0.007	698.959	0.188	405.051	1.18	3393.36	0.573	650.529	147953	16627.7	164581	106.409	5.226	74.604	1.389	104.44	4.356	90.606	2.733	1.08	1.032	247.675	0.834	160.103	0.105	20.533	148.859	0.787	1.239	0.977	0.105	144.114	2119.14	158.351	33383.4	6086.97	39470.4	393
C - 2(fld 09)	Summary	1.842	197.922	0.77	1.275	0.007	735.842	0.197	400.576	1.182	3436.08	0.552	680.558	148585	15820.4	164405	113.4	4.963	80.637	1.438	112.957	4.244	97.291	2.644	1.079	1.023	236.53	0.834	151.422	0.097	20.095	140.227	0.783	1.221	0.977	0.095	136.941	2023.98	149.585	30197.9	5445.55	35643.4	320
C - 2(fld 10)	Summary	1.814	202.2	0.744	1.281	0.007	657.034	0.204	360.19	1.187	3451.94	0.545	607.982	133860	14262.9	148123	109.503	5.067	77.819	1.391	110.723	4.335	95.254	2.715	1.075	1.057	241.56	0.834	149.889	0.108	20.309	144.724	0.76	1.229	0.977	0.109	134.736	2060.06	149.358	30387.3	5756.41	36143.7	358
C - 2(fld 11)	Summary	1.718	201.904	0.734	1.357	0.009	717.338	0.2	418.356	1.23	3273.06	0.523	667.175	148873	17260.3	166133	103.749	5.476	73.223	1.406	100.641	4.39	87.623	2.742	1.075	1.037	242.219	0.831	155.015	0.108	20.649	152.642	0.75	1.28	0.978	0.102	140.584	2055.22	155.189	31751.8	7021.61	38773.4	431
C - 2(fld 12)	Summary	1.694	199.141	0.766	1.307	0.007	721.956	0.196	423.501	1.182	3208.54	0.556	672.453	148294	17026.2	165320	106.56	4.957	76.181	1.385	108.005	4.165	94.084	2.661	1.081	1.022	238.551	0.831	151.427	0.103	20.144	139.862	0.781	1.24	0.975	0.1	136.688	2044.26	149.515	30493.8	5543.59	36037.4	351
CD146+DSPP		Nuclei	Nuclei	Nuclei	Nuclei	Nuclei	Nuclei	Nuclei	Nuclei	Nuclei	Nuclei	Nuclei	Nuclei	Nuclei	Nuclei	Nuclei	Coordination	Coordination	Coordination	Coordination	Coordination	Coordination	Coordination	Coordination	Cells	Cells	Cells	Cells	Cells	Cells	Cells	Cells	Cells	Cells	Cells	Cells	Cells	Cells	Cells	Cells	Cells	Cells
Well	Cell	Nuc/Cell Intensity	Nuc Area	Nuc Elongation	Nuc 1/(Form Factor)	Nuc Displacement	Nuc Intensity	Nuc Intensity CV	Cell Intensity	Compactness	Light Flux	Chord Ratio	Intensity (N+C)	IxA (Nuc)	IxA (Cell)	IxA (N+C)	Spacing (SOI)	Neighbor Count (SOI)	Spacing (MIN)	Neighbor Count (MIN)	Spacing (Gabriel)	Neighbor Count (Gabriel)	Spacing (Lune)	Neighbor Count (Lune)	Nuc/Cell Intensity	Cell/Bckg Intensity	Cell Area	Nuc/Cell Area	Nuc Intensity	Nuc Intensity CV	Cell Gyration Radius	Cell Intensity	Cell Elongation	Cell 1/(Form Factor)	Intensity Spreading	Cell Intensity CV	Background Intensity	Light Flux	Intensity (N+C)	IxA (Nuc)	IxA (Cell)	IxA (N+C)	Cell Count
C - 7(fld 01)	Summary	1.989	192.686	0.763	1.335	0.221	984.998	0.188	574.789	1.208	3669.41	0.553	869.474	186661	39541.2	226203	122.343	5.029	88.727	1.451	128.816	4.118	109.602	2.657	0.92	1.232	268.549	0.728	453.694	0.18	23.438	506.427	0.724	1.887	1.017	0.25	423.606	1687.45	471.178	86682.9	40301.5	126984	204
C - 7(fld 02)	Summary	2.256	188.574	0.748	1.235	0.228	623.653	0.235	274.594	1.163	4003.66	0.565	525.771	117237	18746.2	135983	161.71	3.725	121.593	1.45	186.883	3.908	152.839	2.385	0.99	1.34	259.252	0.739	311.054	0.195	22.887	316.044	0.719	1.703	0.99	0.288	234.214	1768.23	311.999	59570.9	24253.2	83824.2	109
C - 7(fld 03)	Summary	1.862	189.843	0.748	1.377	0.11	732.419	0.189	420.874	1.227	3326.32	0.539	658.723	141787	24068.7	165855	110.264	5.184	78.169	1.43	110.596	4.227	93.927	2.621	0.937	1.164	246.711	0.769	398.222	0.159	21.093	430.478	0.759	1.559	1.011	0.228	378.318	1683.99	407.061	77668.9	25761.7	103431	309
C - 7(fld 04)	Summary	1.949	194.479	0.762	1.266	0.103	673.756	0.191	349.44	1.165	3561.55	0.581	600.198	135558	19682.8	155241	118.094	5.018	83.681	1.369	120.997	4.229	101.825	2.595	0.938	1.172	249.208	0.78	360.614	0.174	20.863	400.095	0.783	1.474	1.01	0.252	338.173	1716.91	371.119	70968.8	23536.8	94505.5	279
C - 7(fld 05)	Summary	2.137	191.528	0.773	1.219	0.245	601	0.219	287.501	1.13	3864.8	0.595	511.899	116307	20159.8	136467	148.478	3.429	108.768	1.363	171.288	3.516	142.047	2.352	1.03	1.339	266.677	0.734	311.254	0.22	23.988	303.929	0.717	1.872	0.987	0.286	226.184	1866.76	309.654	59976.1	25048.8	85024.9	91
C - 7(fld 06)	Summary	2.159	178.714	0.762	1.235	0.193	625.502	0.241	292.48	1.152	3639.87	0.574	535.311	114098	18260.6	132358	138.309	3.806	100.658	1.333	150.924	3.694	126.306	2.403	0.966	1.311	240.922	0.747	259.269	0.194	21.543	271.266	0.77	1.625	1.003	0.295	205.44	1625.35	262.915	47152.4	18043	65195.4	144
C - 7(fld 07)	Summary	1.917	182.599	0.76	1.288	0.115	646.46	0.201	348.581	1.168	3320.12	0.565	574.508	119143	19947.5	139090	123.078	4.752	87.707	1.394	126.408	4.037	107.52	2.56	0.927	1.204	239.061	0.765	311.62	0.162	20.66	342.056	0.778	1.53	1.015	0.25	288.844	1603.07	319.933	57023.2	20308.4	77331.7	218
C - 7(fld 08)	Summary	2.035	186.773	0.768	1.198	0.143	572.803	0.206	282.571	1.12	3572.57	0.596	502.07	106940	16172.6	123113	139.025	4.36	98.827	1.365	147.197	4.138	124.074	2.603	0.934	1.264	244.433	0.766	250.622	0.172	20.619	271.851	0.776	1.433	1.003	0.28	213.897	1646.78	256.835	46929.7	16726.9	63656.6	189
C - 7(fld 09)	Summary	2.19	188.319	0.782	1.222	0.225	595.414	0.25	274.039	1.141	3825.88	0.581	506.91	114887	16936.3	131823	158.621	3.024	129.336	1.317	230.27	3.268	166.2	2.195	1.015	1.282	253.11	0.749	284.803	0.188	22.512	281.666	0.757	1.71	0.99	0.273	219.116	1818.08	284.701	54678.1	19988.5	74666.6	41
C - 7(fld 10)	Summary	2.08	183.343	0.758	1.247	0.142	625.736	0.238	297.756	1.144	3587.86	0.575	541.158	115838	18082	133920	160.704	4.305	115.592	1.481	170.274	3.908	146.462	2.443	0.973	1.283	243.816	0.756	250.95	0.181	21.174	259.866	0.739	1.571	1.006	0.283	202.118	1677.44	253.438	46322.8	16503.1	62825.9	131
C - 7(fld 11)	Summary	2.15	174.818	0.727	1.206	0.202	609.08	0.245	283.886	1.139	3543.74	0.582	520.902	105485	17640.4	123126	150.599	3.797	108.184	1.344	167.936	3.578	141.733	2.453	0.965	1.364	238.422	0.738	290.427	0.202	21.22	302.224	0.72	1.58	1	0.317	220.536	1584.26	293.337	50936.9	20213.3	71150.2	128
C - 7(fld 12)	Summary	2.092	188.614	0.746	1.215	0.16	616.87	0.218	293.95	1.131	3708.57	0.576	533.763	116096	18231.3	134328	130.206	3.884	95.17	1.36	146.07	3.767	122.526	2.453	0.923	1.334	251.033	0.754	273.745	0.19	21.332	304.543	0.736	1.501	1.018	0.301	225.896	1634.47	283.166	52048.2	20877.2	72925.4	172
CD146+ Nestin		Nuclei	Nuclei	Nuclei	Nuclei	Nuclei	Nuclei	Nuclei	Nuclei	Nuclei	Nuclei	Nuclei	Nuclei	Nuclei	Nuclei	Nuclei	Coordination	Coordination	Coordination	Coordination	Coordination	Coordination	Coordination	Coordination	Cells	Cells	Cells	Cells	Cells	Cells	Cells	Cells	Cells	Cells	Cells	Cells	Cells	Cells	Cells	Cells	Cells	Cells
Well	Cell	Nuc/Cell Intensity	Nuc Area	Nuc Elongation	Nuc 1/(Form Factor)	Nuc Displacement	Nuc Intensity	Nuc Intensity CV	Cell Intensity	Compactness	Light Flux	Chord Ratio	Intensity (N+C)	IxA (Nuc)	IxA (Cell)	IxA (N+C)	Spacing (SOI)	Neighbor Count (SOI)	Spacing (MIN)	Neighbor Count (MIN)	Spacing (Gabriel)	Neighbor Count (Gabriel)	Spacing (Lune)	Neighbor Count (Lune)	Nuc/Cell Intensity	Cell/Bckg Intensity	Cell Area	Nuc/Cell Area	Nuc Intensity	Nuc Intensity CV	Cell Gyration Radius	Cell Intensity	Cell Elongation	Cell 1/(Form Factor)	Intensity Spreading	Cell Intensity CV	Background Intensity	Light Flux	Intensity (N+C)	IxA (Nuc)	IxA (Cell)	IxA (N+C)	Cell Count
C - 5(fld 01)	Summary	2.514	186.921	0.755	1.221	0.044	977.381	0.277	389.565	1.143	4388.13	0.575	859.898	182028	16840.2	198868	130.764	3.803	97.84	1.439	154.914	3.727	128.862	2.424	0.931	1.045	230.53	0.812	170.496	0.159	19.714	188.21	0.761	1.278	1.03	0.187	177.879	1632.2	174.981	31899.9	9229.22	41129.1	132
C - 5(fld 02)	Summary	2.3	204.287	0.749	1.366	0.023	1021.45	0.272	455.927	1.245	4291.96	0.545	917.671	215236	20822	236058	121.134	3.851	89.159	1.313	147.623	3.716	118.544	2.358	0.957	1.013	247.22	0.823	174.419	0.141	20.934	184.237	0.764	1.34	1.017	0.166	180.198	1860.21	176.731	38147.3	8848.65	46995.9	134
C - 5(fld 03)	Summary	2.252	202.734	0.699	1.319	0.011	970.876	0.255	434.454	1.246	4242.43	0.5	878.727	195072	17681.9	212754	105.237	5.103	74.564	1.397	105.492	4.335	91.095	2.727	0.974	1.003	243.383	0.83	150.473	0.106	20.812	155.541	0.717	1.276	1.011	0.126	154.604	1870.73	151.58	30361	6411.82	36772.8	388
C - 5(fld 04)	Summary	2.161	211.307	0.741	1.282	0.006	1015.05	0.239	481.736	1.196	4242.64	0.541	927.035	214093	19797.3	233890	108.366	5.059	77.099	1.414	107.871	4.306	91.355	2.624	0.987	0.996	251.698	0.836	150.386	0.102	20.804	151.989	0.758	1.237	1.005	0.118	152.337	1977.96	150.643	31949.2	6167.59	38116.8	372
C - 5(fld 05)	Summary	2.677	195.423	0.737	1.223	0.057	959.27	0.284	357.582	1.171	4945.95	0.554	836.863	186682	17067.4	203749	155.888	4.2	111.556	1.357	162.726	3.871	138.998	2.457	0.938	1.045	244.791	0.813	173.423	0.149	20.906	193.312	0.741	1.37	1.031	0.178	180.173	1711.75	180.055	34590.7	13768	48358.7	140
C - 5(fld 06)	Summary	2.238	207.264	0.751	1.295	0.017	963.698	0.25	444.52	1.204	4305.85	0.543	874.087	202075	19025.5	221101	116.383	4.754	83.458	1.423	121.071	4.131	103.963	2.608	0.965	1.014	249.395	0.829	157.999	0.122	20.798	166.084	0.766	1.276	1.012	0.141	162.309	1893.56	159.988	32874.2	7438.21	40312.4	260
C - 5(fld 07)	Summary	2.141	208.068	0.71	1.323	0.007	984.2	0.24	465.994	1.24	4156.82	0.508	898.284	206666	19128.1	225794	103.693	5.241	73.814	1.416	101.791	4.326	88.644	2.735	0.982	0.996	248.643	0.834	150.772	0.102	20.978	153.943	0.73	1.272	1.007	0.116	154.496	1934.66	151.31	31452	6261.9	37713.9	411
C - 5(fld 08)	Summary	2.128	208.911	0.74	1.354	0.01	1074.58	0.241	515.038	1.253	4127.58	0.498	980.39	229174	21765.7	250939	99.874	5.219	70.597	1.368	97.189	4.342	85.377	2.719	0.99	1.001	250.544	0.831	148.753	0.096	21.139	151.145	0.755	1.304	1.003	0.108	149.869	1957.64	149.442	31080.6	6849.83	37930.4	456
C - 5(fld 09)	Summary	2.486	195.541	0.749	1.243	0.032	999.038	0.273	400.221	1.189	4527.19	0.544	886.975	193940	16810.9	210751	128.353	4.198	95.667	1.448	143.695	3.927	123.352	2.521	0.957	1.031	237.598	0.822	150.655	0.116	20.306	162.174	0.76	1.27	1.023	0.14	154.406	1761.49	153.691	29611.5	7773.32	37384.8	192
C - 5(fld 10)	Summary	2.059	217.608	0.758	1.335	0.011	994.192	0.23	488.707	1.224	4181.75	0.529	909.343	219949	21325.6	241275	103.719	4.9	73.751	1.409	104.583	4.18	89.24	2.663	0.982	1.004	260.045	0.835	149.04	0.104	21.375	152.676	0.771	1.29	1.006	0.117	151.659	2024.45	149.843	32444.1	6620.36	39064.5	389
C - 5(fld 11)	Summary	2.11	206.823	0.735	1.307	0.009	1075.59	0.237	517.148	1.227	4055.62	0.519	981.716	222493	21136.6	243630	99.933	5.101	70.74	1.392	99.492	4.263	85.828	2.714	0.99	1.001	247.127	0.833	146.279	0.097	20.814	148.158	0.75	1.26	1.004	0.109	147.854	1938.01	146.631	30243.3	5984.85	36228.2	434
C - 5(fld 12)	Summary	2.052	215.534	0.754	1.314	0.008	966.873	0.225	475.348	1.208	4138.82	0.54	886.522	211849	20039.8	231889	107.302	5.64	75.056	1.431	101.904	4.428	88.138	2.667	0.991	1.003	256.928	0.836	140.269	0.098	21.089	142.036	0.769	1.263	1.003	0.11	141.397	2019.75	140.637	30323.6	5948.77	36272.4	411
CD146+ STRO1		Nuclei	Nuclei	Nuclei	Nuclei	Nuclei	Nuclei	Nuclei	Nuclei	Nuclei	Nuclei	Nuclei	Nuclei	Nuclei	Nuclei	Nuclei	Coordination	Coordination	Coordination	Coordination	Coordination	Coordination	Coordination	Coordination	Cells	Cells	Cells	Cells	Cells	Cells	Cells	Cells	Cells	Cells	Cells	Cells	Cells	Cells	Cells	Cells	Cells	Cells
Well	Cell	Nuc/Cell Intensity	Nuc Area	Nuc Elongation	Nuc 1/(Form Factor)	Nuc Displacement	Nuc Intensity	Nuc Intensity CV	Cell Intensity	Compactness	Light Flux	Chord Ratio	Intensity (N+C)	IxA (Nuc)	IxA (Cell)	IxA (N+C)	Spacing (SOI)	Neighbor Count (SOI)	Spacing (MIN)	Neighbor Count (MIN)	Spacing (Gabriel)	Neighbor Count (Gabriel)	Spacing (Lune)	Neighbor Count (Lune)	Nuc/Cell Intensity	Cell/Bckg Intensity	Cell Area	Nuc/Cell Area	Nuc Intensity	Nuc Intensity CV	Cell Gyration Radius	Cell Intensity	Cell Elongation	Cell 1/(Form Factor)	Intensity Spreading	Cell Intensity CV	Background Intensity	Light Flux	Intensity (N+C)	IxA (Nuc)	IxA (Cell)	IxA (N+C)	Cell Count
C - 3(fld 01)	Summary	2.02	216.755	0.724	1.367	0.007	1020.26	0.24	513.893	1.253	4064.07	0.505	935.994	225496	22218.5	247714	101.595	5.335	72.584	1.419	99.567	4.314	86.845	2.689	1	1	258.721	0.834	98.677	0.054	21.431	98.696	0.741	1.302	1	0.054	98.738	2051.72	98.68	21403	4143.74	25546.8	427
C - 3(fld 02)	Summary	2.043	209.48	0.726	1.414	0.007	1112.18	0.238	562.073	1.291	3977.61	0.49	1018.08	237333	24555.5	261888	96.783	5.333	67.888	1.363	94.882	4.344	82.388	2.776	0.999	1	251.403	0.829	99.243	0.054	21.359	99.351	0.744	1.336	1.001	0.054	99.384	1981.13	99.261	20806	4169.07	24975.1	477
C - 3(fld 03)	Summary	2.161	205.366	0.738	1.349	0.007	1224.94	0.244	595.913	1.247	4101.33	0.508	1117.88	256204	25516.8	281721	104.736	5.254	74.764	1.407	104.31	4.237	89.169	2.644	0.999	1	246.035	0.831	101.23	0.051	20.902	101.319	0.756	1.29	1.001	0.051	101.345	1942.5	101.245	20794.2	4123.71	24917.9	354
C - 3(fld 04)	Summary	2.16	205.049	0.743	1.304	0.006	1027.32	0.241	478.393	1.208	4097.98	0.536	935.111	213121	19615.6	232736	100.572	5.126	71.792	1.387	100.595	4.399	86.194	2.66	0.999	1	245.107	0.833	100.109	0.051	20.581	100.189	0.761	1.253	1	0.051	100.231	1939.66	100.122	20541.2	4015.41	24556.6	421
C - 3(fld 05)	Summary	2.188	217.674	0.737	1.314	0.006	1006.74	0.242	464.925	1.226	4425.3	0.527	918.234	219243	19497.9	238740	110.663	5.211	78.59	1.444	109.219	4.298	95.057	2.655	0.999	1	259.126	0.837	98.514	0.054	21.339	98.598	0.754	1.264	1	0.054	98.604	2059.23	98.528	21440.5	4086.03	25526.5	342
C - 3(fld 06)	Summary	2.146	208.342	0.725	1.326	0.006	1012.01	0.237	480.875	1.23	4148.34	0.517	922.718	210782	20010.7	230793	107.05	5.364	75.653	1.444	104.581	4.299	90.498	2.695	0.999	1	248.977	0.834	100.171	0.051	20.907	100.228	0.742	1.267	1.001	0.051	100.269	1971.43	100.18	20870.1	4073.45	24943.5	374
C - 3(fld 07)	Summary	2.116	214.358	0.735	1.335	0.006	1040.69	0.237	497.586	1.229	4214.67	0.521	950.817	227616	21261.6	248878	99.75	5.373	70.895	1.395	97.689	4.437	83.783	2.689	0.999	0.999	255.857	0.834	98.771	0.054	21.2	98.824	0.751	1.279	1	0.054	98.876	2028.21	98.779	21181.2	4102.28	25283.5	453
C - 3(fld 08)	Summary	2.267	201.094	0.729	1.261	0.005	1014.46	0.244	451.857	1.2	4248.12	0.534	920.66	205106	17936.5	223042	109.937	4.633	78.406	1.387	112.722	4.089	96.791	2.594	0.999	1	240.284	0.834	98.428	0.054	20.353	98.495	0.747	1.22	1.001	0.054	98.539	1902.68	98.439	19800.2	3860.55	23660.7	313
C - 3(fld 09)	Summary	2.095	213.262	0.76	1.33	0.007	970.407	0.232	470.467	1.215	4147.24	0.525	887.757	208043	19750.7	227794	105.905	5.214	74.84	1.423	105.244	4.388	90.435	2.719	0.999	0.999	254.262	0.835	100.048	0.051	21.003	100.138	0.774	1.274	1.001	0.051	100.193	2017.17	100.062	21348.8	4107.82	25456.6	392
C - 3(fld 10)	Summary	2.097	212.469	0.699	1.355	0.007	1021.64	0.234	492.819	1.245	4136.76	0.512	933.638	220255	20893.5	241148	100.189	5.294	70.878	1.43	98.53	4.406	85.197	2.72	0.999	1	253.783	0.834	100.186	0.051	21.198	100.27	0.717	1.294	1.001	0.051	100.311	2009.98	100.2	21290.9	4142.7	25433.6	453
C - 3(fld 11)	Summary	2.158	213.164	0.735	1.311	0.006	1053.62	0.233	497.584	1.216	4273.81	0.536	962.097	228780	20970.7	249751	109.029	4.959	77.489	1.412	109.04	4.182	93.909	2.588	0.999	0.999	253.911	0.836	98.564	0.054	20.98	98.661	0.751	1.258	1.001	0.054	98.714	2016.27	98.58	21023.3	4021.87	25045.1	340
C - 3(fld 12)	Summary	2.16	208.745	0.745	1.305	0.006	1041.74	0.235	487.066	1.214	4193.11	0.518	949.328	217581	20050.5	237631	104.293	4.956	74.561	1.42	105.396	4.266	90.041	2.637	0.999	1	249.255	0.834	100.399	0.051	20.78	100.532	0.761	1.252	1.001	0.051	100.574	1973.74	100.421	20960.8	4073.18	25034	383
CD146+ Vimentin		Nuclei	Nuclei	Nuclei	Nuclei	Nuclei	Nuclei	Nuclei	Nuclei	Nuclei	Nuclei	Nuclei	Nuclei	Nuclei	Nuclei	Nuclei	Coordination	Coordination	Coordination	Coordination	Coordination	Coordination	Coordination	Coordination	Cells	Cells	Cells	Cells	Cells	Cells	Cells	Cells	Cells	Cells	Cells	Cells	Cells	Cells	Cells	Cells	Cells	Cells
Well	Cell	Nuc/Cell Intensity	Nuc Area	Nuc Elongation	Nuc 1/(Form Factor)	Nuc Displacement	Nuc Intensity	Nuc Intensity CV	Cell Intensity	Compactness	Light Flux	Chord Ratio	Intensity (N+C)	IxA (Nuc)	IxA (Cell)	IxA (N+C)	Spacing (SOI)	Neighbor Count (SOI)	Spacing (MIN)	Neighbor Count (MIN)	Spacing (Gabriel)	Neighbor Count (Gabriel)	Spacing (Lune)	Neighbor Count (Lune)	Nuc/Cell Intensity	Cell/Bckg Intensity	Cell Area	Nuc/Cell Area	Nuc Intensity	Nuc Intensity CV	Cell Gyration Radius	Cell Intensity	Cell Elongation	Cell 1/(Form Factor)	Intensity Spreading	Cell Intensity CV	Background Intensity	Light Flux	Intensity (N+C)	IxA (Nuc)	IxA (Cell)	IxA (N+C)	Cell Count
C - 6(fld 01)	Summary	2.64	212.911	0.755	1.386	0.705	723.911	0.19	282.986	1.223	5319.06	0.541	486.341	158171	72256.7	230428	105.958	5.744	75.372	1.4	101.48	4.431	87.917	2.759	0.731	1.312	494.745	0.462	4700.31	0.273	35.84	6452.1	0.727	4.437	1.077	0.205	4925.54	1473.9	5708.29	1.00126e+06	1.92229e+06	2.92354e+06	390
C - 6(fld 02)	Summary	2.577	206.385	0.769	1.3	0.566	686.992	0.188	273.232	1.185	5050.15	0.558	482.94	144544	53879.4	198423	104.604	5.144	74.286	1.403	103.675	4.377	88.581	2.65	0.773	1.234	417.094	0.52	2505.4	0.219	32.961	3296.24	0.717	4.13	1.075	0.172	2670.17	1502.46	2915.84	521730	727902	1.24963e+06	409
C - 6(fld 03)	Summary	2.327	207.699	0.762	1.314	0.424	669.193	0.18	292.663	1.191	4571.33	0.556	506.606	141140	43947.1	185087	104.302	5.499	73.328	1.399	100.161	4.305	86.198	2.687	0.814	1.217	363.555	0.585	1682.08	0.196	29.291	2075.26	0.707	3.386	1.066	0.166	1705.79	1600.38	1861.98	351770	339565	691335	419
C - 6(fld 04)	Summary	2.223	210.572	0.763	1.291	0.467	664.159	0.174	305.558	1.167	4435.18	0.553	515.395	141829	42800	184629	112.273	5.089	79.126	1.393	111.608	4.25	95.119	2.643	0.826	1.199	360.722	0.605	1497.66	0.195	29.869	1805.61	0.706	3.244	1.058	0.164	1500.57	1648.77	1631.79	316847	287051	603898	336
C - 6(fld 05)	Summary	2.424	212.436	0.739	1.405	0.615	695.293	0.176	293.171	1.241	4917.86	0.527	481.565	151635	71010.8	222646	97.539	5.235	68.99	1.363	95.867	4.338	83.352	2.731	0.735	1.275	466.525	0.479	4562.17	0.256	34.683	6224.91	0.701	4.424	1.087	0.194	4880.46	1472.51	5476.3	977995	1.66515e+06	2.64314e+06	468
C - 6(fld 06)	Summary	2.332	210.723	0.762	1.334	0.442	700.31	0.18	309.217	1.202	4711.25	0.55	520.268	150348	53514.4	203862	106.467	5.749	74.849	1.43	102.259	4.551	87.8	2.691	0.787	1.227	394.594	0.555	2817.64	0.223	30.316	3601.96	0.736	3.595	1.073	0.175	2930.69	1560.54	3191.79	587470	688083	1.27555e+06	414
C - 6(fld 07)	Summary	2.277	208.021	0.75	1.277	0.456	601.71	0.179	270.689	1.171	4488.75	0.564	461.617	126055	39428.7	165483	113.317	5.024	80.734	1.422	114.137	4.313	98.694	2.669	0.806	1.206	364.656	0.596	1480.57	0.201	29.797	1840.74	0.737	3.351	1.067	0.169	1530.15	1586.28	1644.15	307701	305852	613553	332
C - 6(fld 08)	Summary	1.949	212.802	0.763	1.325	0.247	589.335	0.173	306.493	1.191	3906.49	0.546	499.055	128011	28918.2	156929	112.443	5.256	79.807	1.389	110.252	4.259	96.789	2.674	0.849	1.157	310.699	0.694	1109.06	0.184	25.232	1317.06	0.743	2.364	1.057	0.172	1137.21	1714.47	1185.21	238506	136550	375056	347
C - 6(fld 09)	Summary	2.294	207.849	0.761	1.318	0.557	649.26	0.169	289.821	1.196	4534.24	0.555	465.2	136787	62570.6	199357	105.136	5.674	74.539	1.439	99.832	4.394	87.205	2.733	0.717	1.248	437.295	0.499	4545.03	0.25	33.21	6326.8	0.713	4.346	1.103	0.183	5079.4	1407.71	5485.45	942709	1.49121e+06	2.43392e+06	442
C - 6(fld 10)	Summary	2.199	210.255	0.743	1.458	0.469	724.607	0.173	340.039	1.281	4460.42	0.504	534.206	157112	68258.1	225370	98.417	5.756	69.028	1.387	93.613	4.473	82.165	2.806	0.788	1.255	421.012	0.522	3799.72	0.237	31.455	4909.66	0.724	3.923	1.068	0.184	3919.43	1559.13	4379.92	807876	1.1146e+06	1.92247e+06	499
C - 6(fld 11)	Summary	2.133	210.44	0.766	1.333	0.402	670.755	0.168	320.745	1.194	4287.71	0.554	517.915	143769	50453.1	194222	103.519	5.468	74.036	1.449	99.118	4.325	87.029	2.682	0.794	1.225	374.079	0.579	2075.48	0.218	29.015	2619.24	0.745	3.4	1.073	0.176	2139.37	1574.15	2323.23	434969	447275	882244	425
C - 6(fld 12)	Summary	1.913	208.755	0.767	1.319	0.27	607.72	0.169	322.652	1.191	3804.67	0.559	510.722	130178	33404.4	163582	105.542	5.533	74.743	1.42	101.432	4.415	89.132	2.75	0.857	1.169	315.64	0.675	1160.33	0.182	25.699	1361.16	0.755	2.569	1.051	0.167	1160.96	1687.78	1234.64	243317	155046	398363	424

## Sheet: CD71 
CD71-CD71		Nuclei	Nuclei	Nuclei	Nuclei	Nuclei	Nuclei	Nuclei	Nuclei	Nuclei	Nuclei	Nuclei	Nuclei	Nuclei	Nuclei	Nuclei	Coordination	Coordination	Coordination	Coordination	Coordination	Coordination	Coordination	Coordination	Cells	Cells	Cells	Cells	Cells	Cells	Cells	Cells	Cells	Cells	Cells	Cells	Cells	Cells	Cells	Cells	Cells	Cells
Well	Cell	Nuc/Cell Intensity	Nuc Area	Nuc Elongation	Nuc 1/(Form Factor)	Nuc Displacement	Nuc Intensity	Nuc Intensity CV	Cell Intensity	Compactness	Light Flux	Chord Ratio	Intensity (N+C)	IxA (Nuc)	IxA (Cell)	IxA (N+C)	Spacing (SOI)	Neighbor Count (SOI)	Spacing (MIN)	Neighbor Count (MIN)	Spacing (Gabriel)	Neighbor Count (Gabriel)	Spacing (Lune)	Neighbor Count (Lune)	Nuc/Cell Intensity	Cell/Bckg Intensity	Cell Area	Nuc/Cell Area	Nuc Intensity	Nuc Intensity CV	Cell Gyration Radius	Cell Intensity	Cell Elongation	Cell 1/(Form Factor)	Intensity Spreading	Cell Intensity CV	Background Intensity	Light Flux	Intensity (N+C)	IxA (Nuc)	IxA (Cell)	IxA (N+C)	Cell Count
B - 1(fld 01)	Summary	2.007	192.383	0.747	1.271	0.007	765.453	0.212	385.077	1.204	3619.58	0.517	700.984	146771	14667	161438	106.958	4.494	76.263	1.411	111.528	4.095	96.204	2.607	0.999	1	230.429	0.831	99.832	0.051	19.96	99.93	0.763	1.225	1.001	0.051	99.965	1819.48	99.848	19203.4	3801.7	23005.1	336
B - 1(fld 02)	Summary	2.073	204.48	0.749	1.302	0.005	762.36	0.223	371.542	1.224	3953.43	0.512	697.068	159008	15145.8	174154	111.574	4.508	80.365	1.399	115.915	4.145	99.056	2.601	0.999	0.999	244.384	0.833	99.792	0.051	20.691	99.875	0.763	1.249	1.001	0.051	99.969	1934.27	99.806	20415.2	3986.58	24401.8	303
B - 1(fld 03)	Summary	2.054	198.848	0.75	1.295	0.005	777.774	0.223	381.426	1.217	3811.76	0.517	710.742	156486	15426.2	171912	103.585	5.095	72.997	1.39	101.942	4.295	88.204	2.66	0.998	0.999	238.468	0.83	98.211	0.054	20.349	98.363	0.766	1.24	1.001	0.054	98.431	1879.39	98.235	19529.6	3897.6	23427.2	400
B - 1(fld 04)	Summary	2.07	201.627	0.742	1.287	0.007	898.612	0.232	441.413	1.211	3888.64	0.529	821.847	183573	17700.8	201274	104.431	4.954	74.964	1.437	104.43	4.247	90.371	2.676	0.998	1	240.854	0.833	98.497	0.054	20.418	98.651	0.758	1.24	1.001	0.054	98.662	1906.01	98.523	19867.5	3871.4	23738.9	373
B - 1(fld 05)	Summary	2.05	192.35	0.747	1.27	0.006	758.983	0.214	373.095	1.205	3691.67	0.526	693.215	146237	14460.8	160698	106.724	4.915	76.479	1.39	107.404	4.237	92.356	2.633	0.999	1	230.658	0.83	98.118	0.054	19.968	98.251	0.763	1.225	1.001	0.054	98.279	1818.55	98.142	18874	3764.93	22638.9	354
B - 1(fld 06)	Summary	2.051	200.85	0.749	1.305	0.006	799.292	0.221	391.836	1.219	3848.17	0.513	730.371	161919	15787.9	177707	103.21	4.853	72.685	1.37	105.732	4.315	89.595	2.656	0.999	0.999	240.605	0.831	99.878	0.051	20.463	100.025	0.766	1.25	1.001	0.052	100.108	1898.65	99.902	20067.4	3977.1	24044.5	387
B - 1(fld 07)	Summary	2.128	202.735	0.73	1.337	0.007	862.569	0.235	409.665	1.256	4018.76	0.494	786.442	178492	16822	195314	103.622	5.061	73.006	1.364	103.288	4.386	89.139	2.699	0.999	1	242.791	0.831	100.145	0.051	20.836	100.291	0.745	1.277	1.001	0.051	100.33	1916.55	100.169	20316.2	4019.13	24335.4	409
B - 1(fld 08)	Summary	2.1	205.508	0.744	1.31	0.006	911.12	0.24	438.645	1.21	4003.21	0.526	831.575	187930	18037.8	205968	104.644	5.429	74.765	1.439	103.879	4.405	88.456	2.698	0.999	0.999	245.723	0.833	100.367	0.051	20.634	100.492	0.76	1.256	1.001	0.051	100.564	1943.08	100.387	20628	4041.99	24670	410
B - 1(fld 09)	Summary	2.023	199.8	0.724	1.263	0.006	778.702	0.209	386.317	1.188	3798.08	0.544	713.807	156884	15009	171893	116.517	4.958	83.123	1.417	118.81	4.22	100.118	2.621	0.999	1	238.379	0.834	100.179	0.05	20.159	100.29	0.742	1.215	1.001	0.051	100.315	1889.45	100.197	20013.2	3868.95	23882.2	309
B - 1(fld 10)	Summary	1.989	202.397	0.733	1.307	0.006	819.987	0.219	415.98	1.225	3768.79	0.53	752.226	168269	16832.6	185102	100.643	4.703	71.519	1.396	103.228	4.188	87.962	2.62	0.999	1	242.217	0.832	98.431	0.054	20.58	98.567	0.75	1.252	1.001	0.054	98.593	1913.66	98.454	19926.6	3925.01	23851.6	384
B - 1(fld 11)	Summary	2.071	202.787	0.735	1.313	0.006	853.478	0.233	416.516	1.233	3908.78	0.507	779.979	175305	16911.4	192216	100.376	4.955	71.598	1.382	101.806	4.375	87.596	2.689	0.999	0.999	242.594	0.832	100.436	0.05	20.657	100.559	0.75	1.258	1.001	0.051	100.621	1917.58	100.456	20370.6	4003.49	24374.1	421
B - 1(fld 12)	Summary	2.157	200.459	0.712	1.281	0.005	836.911	0.242	391.641	1.222	4038.25	0.518	762.193	166341	15421.9	181763	112.218	4.795	79.949	1.416	113.542	4.217	97.624	2.634	0.999	1	239.792	0.833	98.562	0.054	20.512	98.626	0.73	1.231	1.001	0.054	98.653	1896.61	98.573	19753.8	3878.09	23631.8	322
CD71-CD146		Nuclei	Nuclei	Nuclei	Nuclei	Nuclei	Nuclei	Nuclei	Nuclei	Nuclei	Nuclei	Nuclei	Nuclei	Nuclei	Nuclei	Nuclei	Coordination	Coordination	Coordination	Coordination	Coordination	Coordination	Coordination	Coordination	Cells	Cells	Cells	Cells	Cells	Cells	Cells	Cells	Cells	Cells	Cells	Cells	Cells	Cells	Cells	Cells	Cells	Cells
Well	Cell	Nuc/Cell Intensity	Nuc Area	Nuc Elongation	Nuc 1/(Form Factor)	Nuc Displacement	Nuc Intensity	Nuc Intensity CV	Cell Intensity	Compactness	Light Flux	Chord Ratio	Intensity (N+C)	IxA (Nuc)	IxA (Cell)	IxA (N+C)	Spacing (SOI)	Neighbor Count (SOI)	Spacing (MIN)	Neighbor Count (MIN)	Spacing (Gabriel)	Neighbor Count (Gabriel)	Spacing (Lune)	Neighbor Count (Lune)	Nuc/Cell Intensity	Cell/Bckg Intensity	Cell Area	Nuc/Cell Area	Nuc Intensity	Nuc Intensity CV	Cell Gyration Radius	Cell Intensity	Cell Elongation	Cell 1/(Form Factor)	Intensity Spreading	Cell Intensity CV	Background Intensity	Light Flux	Intensity (N+C)	IxA (Nuc)	IxA (Cell)	IxA (N+C)	Cell Count
B - 2(fld 01)	Summary	1.895	196.557	0.745	1.207	0.006	679.562	0.241	358.753	1.133	3488.68	0.594	626.277	135767	13773.5	149541	149.919	3.616	111.876	1.313	185.441	3.495	154.531	2.343	1.104	1.045	234.488	0.834	147.203	0.103	19.625	132.939	0.76	1.172	0.972	0.107	126.993	2051.93	144.803	29159.2	5074.09	34233.3	99
B - 2(fld 02)	Summary	1.897	197.021	0.716	1.263	0.011	638.061	0.238	335.872	1.188	3517.19	0.54	586.86	129487	13503.1	142990	151.937	3.729	110.282	1.353	174.741	3.88	145.299	2.451	1.092	1.037	237.431	0.829	175.23	0.092	20.184	170.49	0.734	1.225	0.977	0.086	140.55	2037.92	177.38	33062.2	18624.5	51686.7	133
B - 2(fld 03)	Summary	1.728	198.935	0.759	1.295	0.008	674.476	0.193	392.393	1.194	3243.01	0.548	627.365	139248	15678.6	154927	103.873	5.218	73.718	1.399	105.033	4.319	89.358	2.702	1.073	1.022	238.008	0.831	138.912	0.094	20.162	129.536	0.775	1.238	0.979	0.089	126.75	2023.39	137.351	27829.3	5079.86	32909.1	376
B - 2(fld 04)	Summary	1.664	215.987	0.769	1.363	0.008	783.458	0.183	475.137	1.228	3386.53	NaN	732.757	174833	20346	195179	106.125	5.498	74.565	1.411	102.273	4.45	89.217	2.756	1.059	1.023	257.673	0.834	146.096	0.09	21.22	138.714	0.783	1.29	0.984	0.089	135.373	2167.09	144.967	31814.3	5854.15	37668.5	418
B - 2(fld 05)	Summary	1.828	204.203	0.781	1.212	0.007	651.462	0.219	354.769	1.124	3504.21	0.596	603.568	137473	13930.4	151404	163.594	3.545	119.498	1.386	182.602	3.568	151.164	2.364	1.109	1.039	242.64	0.837	147.52	0.105	19.897	132.766	0.794	1.172	0.973	0.106	127.653	2130.57	145.021	30287.3	5146.01	35433.3	88
B - 2(fld 06)	Summary	1.841	202.352	0.751	1.251	0.008	712.085	0.225	386.313	1.171	3502.47	0.558	657.758	144823	15222.9	160046	135.539	3.708	100.351	1.389	157.992	3.625	132.824	2.417	1.097	1.035	241.44	0.835	138.454	0.098	20.222	125.748	0.768	1.203	0.977	0.095	121.427	2098.8	136.267	27980.2	4958.89	32939.1	144
B - 2(fld 07)	Summary	1.654	195.109	0.748	1.318	0.01	626.118	0.182	381.714	1.192	3056.21	0.539	584.59	125804	15220	141024	102.522	5.223	73.591	1.419	102.441	4.207	89.118	2.698	1.069	1.033	234.307	0.828	139.507	0.096	19.976	132.022	0.766	1.248	0.981	0.092	126.69	1977.11	138.583	27464.1	5397.77	32861.9	358
B - 2(fld 08)	Summary	1.607	213.467	0.749	1.387	0.007	775.188	0.178	487.523	1.236	3226.79	0.526	727.087	169907	20960	190867	101.371	5.246	71.825	1.382	101.013	4.384	86.788	2.721	1.062	1.024	255.33	0.831	150.347	0.095	21.178	141.501	0.765	1.299	0.98	0.093	137.867	2148.27	148.866	32301.1	5961.61	38262.7	427
B - 2(fld 09)	Summary	1.763	205.137	0.774	1.238	0.016	653.821	0.216	368.035	1.141	3424.46	0.587	607.413	139246	14741.9	153988	153.754	3.895	110.086	1.368	167.692	3.759	141.863	2.421	1.075	1.095	245.372	0.835	226.706	0.122	20.181	408.907	0.789	1.216	0.982	0.099	182.484	2086.22	307.216	43862.1	55883.1	99745.3	133
B - 2(fld 10)	Summary	1.643	202.595	0.758	1.31	0.009	646.099	0.189	395.43	1.191	3151.95	0.554	604.463	135906	16160.9	152067	112.306	4.676	80.988	1.42	117.099	4.246	99.738	2.546	1.064	1.042	242.307	0.832	140.599	0.095	20.315	184.905	0.776	1.242	0.983	0.084	130.655	2046.19	156.516	28682	10858.9	39540.9	293
B - 2(fld 11)	Summary	1.592	201.243	0.731	1.378	0.007	774.314	0.179	493.092	1.236	3025.27	0.517	725.93	159075	20553.8	179628	100.222	5.293	70.293	1.39	99.407	4.476	85.975	2.762	1.071	1.02	241.824	0.827	150.361	0.095	20.588	140.283	0.75	1.291	0.979	0.091	137.37	2043.35	148.638	30323.3	5712.93	36036.2	433
B - 2(fld 12)	Summary	1.626	203.012	0.756	1.283	0.008	694.015	0.175	429.958	1.183	3112.59	0.558	649.968	142564	17163.6	159727	106.362	5.158	75.725	1.375	107.338	4.391	92.342	2.674	1.059	1.038	242.374	0.833	151.854	0.092	20.287	144.724	0.772	1.229	0.983	0.09	133.06	2035.75	150.626	30174.9	5801.24	35976.1	368
CD71-ALP		Nuclei	Nuclei	Nuclei	Nuclei	Nuclei	Nuclei	Nuclei	Nuclei	Nuclei	Nuclei	Nuclei	Nuclei	Nuclei	Nuclei	Nuclei	Coordination	Coordination	Coordination	Coordination	Coordination	Coordination	Coordination	Coordination	Cells	Cells	Cells	Cells	Cells	Cells	Cells	Cells	Cells	Cells	Cells	Cells	Cells	Cells	Cells	Cells	Cells	Cells
Well	Cell	Nuc/Cell Intensity	Nuc Area	Nuc Elongation	Nuc 1/(Form Factor)	Nuc Displacement	Nuc Intensity	Nuc Intensity CV	Cell Intensity	Compactness	Light Flux	Chord Ratio	Intensity (N+C)	IxA (Nuc)	IxA (Cell)	IxA (N+C)	Spacing (SOI)	Neighbor Count (SOI)	Spacing (MIN)	Neighbor Count (MIN)	Spacing (Gabriel)	Neighbor Count (Gabriel)	Spacing (Lune)	Neighbor Count (Lune)	Nuc/Cell Intensity	Cell/Bckg Intensity	Cell Area	Nuc/Cell Area	Nuc Intensity	Nuc Intensity CV	Cell Gyration Radius	Cell Intensity	Cell Elongation	Cell 1/(Form Factor)	Intensity Spreading	Cell Intensity CV	Background Intensity	Light Flux	Intensity (N+C)	IxA (Nuc)	IxA (Cell)	IxA (N+C)	Cell Count
B - 8(fld 01)	Summary	1.87	204.613	0.708	1.261	0.007	570.161	0.206	302.518	1.19	3593.82	0.542	526.222	118502	11974.9	130477	135.276	4.086	97.602	1.366	146.26	3.892	125.327	2.516	1.005	1.006	243.754	0.835	113.883	0.061	20.401	113.363	0.726	1.214	1.002	0.066	112.638	1944.98	113.794	23320.1	4440.73	27760.8	186
B - 8(fld 02)	Summary	1.637	198.162	0.755	1.361	0.007	497.601	0.171	306.119	1.225	3056.51	0.529	465.168	101823	12553.5	114377	109.09	5.198	77.229	1.398	109.474	4.372	94.213	2.739	0.998	1.002	238.106	0.828	115.927	0.06	20.381	116.112	0.771	1.276	1.001	0.063	115.887	1873.46	115.959	23035.1	4644.38	27679.5	349
B - 8(fld 03)	Summary	1.602	191.463	0.76	1.336	0.008	531.241	0.163	333.395	1.194	2893.91	0.543	497.405	103700	13175.3	116875	101.73	5.235	72.103	1.399	99.515	4.296	85.959	2.697	0.997	1.001	230.331	0.828	119.305	0.063	19.842	119.654	0.776	1.258	1.001	0.067	119.547	1807.44	119.364	22845.9	4650.69	27496.6	439
B - 8(fld 04)	Summary	1.574	192.719	0.748	1.359	0.011	513.22	0.162	326.808	1.214	2855.12	0.533	480.845	100885	13277.6	114163	100.935	5.267	71.638	1.415	99.049	4.364	85.636	2.691	0.995	1.019	232.656	0.825	120.804	0.083	20.093	122.319	0.766	1.278	1.001	0.089	119.764	1817.6	121.196	23396.8	4948.73	28345.5	434
B - 8(fld 05)	Summary	1.777	203.668	0.739	1.274	0.005	515.994	0.191	288.797	1.178	3398.27	0.531	478.257	108293	11672.9	119965	131.141	4.404	95.175	1.394	138.047	4.018	118.072	2.569	1.002	1.004	243.172	0.833	114	0.06	20.257	113.724	0.757	1.215	1.002	0.065	113.215	1932.44	113.951	23234.9	4495.57	27730.5	218
B - 8(fld 06)	Summary	1.672	202.316	0.75	1.312	0.009	497.678	0.17	298.296	1.196	3183.33	0.548	464.25	102444	12001.5	114446	109.045	5.012	77.5	1.372	110.067	4.267	95.13	2.68	0.994	1.01	241.948	0.832	117.675	0.066	20.35	118.804	0.766	1.246	1.002	0.072	117.555	1904.58	117.933	23841.5	4729.34	28570.8	344
B - 8(fld 07)	Summary	1.613	199.443	0.76	1.333	0.011	509.451	0.166	316.305	1.187	3036.61	0.546	476.515	104194	12943.2	117137	106.364	5.372	75.002	1.427	104.009	4.347	90.38	2.709	0.993	1.02	239.671	0.827	120.737	0.083	20.166	122.718	0.775	1.262	1.002	0.088	120.045	1876.14	121.227	24172.4	4991.11	29163.5	398
B - 8(fld 08)	Summary	1.572	201.197	0.751	1.338	0.018	537.91	0.161	344.023	1.2	2983.11	0.542	503.84	110542	14578.8	125121	104.128	5.541	73.683	1.406	100.219	4.42	86.657	2.647	0.995	1.056	242.78	0.824	130.442	0.129	20.411	134.771	0.77	1.288	1	0.143	126.073	1895.72	131.681	26331.4	5784.12	32115.6	414
B - 8(fld 09)	Summary	1.694	201.807	0.73	1.319	0.006	477.165	0.176	280.564	1.199	3216.09	0.529	444.3	99777.6	11541.6	111319	120.842	4.926	87.381	1.434	122.448	4.213	106.071	2.691	1.004	1.003	241.697	0.831	115.933	0.065	20.327	115.508	0.749	1.249	1	0.064	115.155	1921.89	115.878	23511.8	4615.69	28127.5	272
B - 8(fld 10)	Summary	1.626	202.539	0.753	1.391	0.009	550.357	0.167	342.823	1.241	3089.43	0.504	514.712	115352	14672.3	130024	101.752	5.371	71.84	1.413	100.183	4.418	85.878	2.676	0.997	1.01	243.668	0.827	121.936	0.074	20.692	122.66	0.769	1.301	1.001	0.08	121.418	1909.97	122.115	24793.9	5090.14	29884.1	426
B - 8(fld 11)	Summary	1.606	199.075	0.747	1.344	0.011	536.057	0.168	332.628	1.224	3022.04	0.507	501.083	110531	13735	124265	106.339	5.113	75.401	1.393	106.165	4.29	90.996	2.66	1.007	1.01	239.41	0.827	122.89	0.087	20.434	121.908	0.763	1.275	0.999	0.082	120.569	1904.34	122.796	24773.1	4974.08	29747.2	379
B - 8(fld 12)	Summary	1.521	187.338	0.755	1.351	0.016	471.639	0.156	309.669	1.223	2705.2	0.516	442.774	92110.9	12759.7	104871	101.213	5.272	70.871	1.396	97.48	4.243	86.088	2.728	1.015	1.034	227.58	0.819	136.089	0.138	19.934	134.978	0.77	1.292	0.995	0.142	130.245	1806.69	136.059	25830.6	5535.48	31366.1	437
CD71-CD44		Nuclei	Nuclei	Nuclei	Nuclei	Nuclei	Nuclei	Nuclei	Nuclei	Nuclei	Nuclei	Nuclei	Nuclei	Nuclei	Nuclei	Nuclei	Coordination	Coordination	Coordination	Coordination	Coordination	Coordination	Coordination	Coordination	Cells	Cells	Cells	Cells	Cells	Cells	Cells	Cells	Cells	Cells	Cells	Cells	Cells	Cells	Cells	Cells	Cells	Cells
Well	Cell	Nuc/Cell Intensity	Nuc Area	Nuc Elongation	Nuc 1/(Form Factor)	Nuc Displacement	Nuc Intensity	Nuc Intensity CV	Cell Intensity	Compactness	Light Flux	Chord Ratio	Intensity (N+C)	IxA (Nuc)	IxA (Cell)	IxA (N+C)	Spacing (SOI)	Neighbor Count (SOI)	Spacing (MIN)	Neighbor Count (MIN)	Spacing (Gabriel)	Neighbor Count (Gabriel)	Spacing (Lune)	Neighbor Count (Lune)	Nuc/Cell Intensity	Cell/Bckg Intensity	Cell Area	Nuc/Cell Area	Nuc Intensity	Nuc Intensity CV	Cell Gyration Radius	Cell Intensity	Cell Elongation	Cell 1/(Form Factor)	Intensity Spreading	Cell Intensity CV	Background Intensity	Light Flux	Intensity (N+C)	IxA (Nuc)	IxA (Cell)	IxA (N+C)	Cell Count
B - 4(fld 01)	Summary	2.111	217.938	0.746	1.331	0.008	1054.97	0.247	503.148	1.228	4267.59	0.525	964.382	231447	21362.1	252809	107.876	5.282	76.304	1.435	107.135	4.417	92.951	2.739	0.993	0.998	259.509	0.836	180.23	0.097	21.33	181.545	0.761	1.278	1.002	0.106	181.835	2049.2	180.449	39500.2	7584.8	47085	379
B - 4(fld 02)	Summary	2.05	215.53	0.736	1.379	0.008	1203.81	0.248	591.748	1.277	4106.61	0.485	1099.92	265204	25789.6	290994	100.885	5.337	71.003	1.391	98.669	4.408	85.396	2.747	0.998	1.006	257.774	0.831	177.58	0.099	21.534	178.031	0.75	1.314	1	0.108	176.621	2036.88	177.688	38657.5	7645.6	46303.1	407
B - 4(fld 03)	Summary	2.077	211.944	0.729	1.358	0.007	1014.76	0.25	490.348	1.262	4076.49	0.5	926.05	215822	20715.6	236538	103.306	5.136	72.33	1.402	102.904	4.412	87.39	2.653	0.998	1	253.356	0.832	153.269	0.088	21.224	153.652	0.745	1.297	1.001	0.096	153.669	2001.25	153.333	32603	6380.14	38983.2	398
B - 4(fld 04)	Summary	2.086	216.529	0.737	1.37	0.007	1088.04	0.252	527.317	1.266	4184.88	0.488	993.539	240851	22990.9	263842	101.37	5.067	71.554	1.383	101.596	4.297	87.569	2.727	0.998	1.003	258.782	0.832	144.946	0.084	21.51	145.351	0.753	1.307	1	0.089	144.875	2044.52	145.04	31557.1	6188.57	37745.6	418
B - 4(fld 05)	Summary	2.144	215.955	0.73	1.364	0.011	1154.14	0.251	544.119	1.27	4295.93	0.502	1049.96	248358	23366.3	271724	101.247	5.16	71.913	1.385	99.362	4.324	85.634	2.714	0.991	1.005	258.307	0.831	176.355	0.096	21.547	179.089	0.746	1.308	1.002	0.103	177.578	2025.72	177.374	37931.8	7851.2	45783	426
B - 4(fld 06)	Summary	2.092	219.454	0.735	1.394	0.007	1155.82	0.25	560.206	1.269	4230.8	0.497	1056.1	252874	24260.7	277134	108.097	4.844	77.362	1.411	108.01	3.993	95.913	2.589	0.994	0.999	261.855	0.833	176.049	0.097	21.612	176.952	0.75	1.32	1.003	0.106	177.124	2066.35	176.194	38492.2	7492.39	45984.6	275
B - 4(fld 07)	Summary	2.127	220.225	0.727	1.345	0.006	970.431	0.248	457.856	1.262	4334.5	0.51	886.133	216739	19776.8	236516	110.845	4.844	79.336	1.388	110.972	4.138	95.127	2.569	0.997	1	262.239	0.835	148.464	0.087	21.659	148.788	0.743	1.288	1.001	0.092	148.83	2080.82	148.522	32905.9	6272.05	39178	320
B - 4(fld 08)	Summary	2.036	216.069	0.738	1.36	0.01	1064.02	0.243	527.296	1.246	4091.94	0.517	973.09	234438	23200.1	257638	97.19	5.228	69.732	1.417	96.243	4.368	83.5	2.711	0.996	1.008	258.787	0.831	153.506	0.093	21.379	154.572	0.756	1.316	1	0.101	153.067	2034.81	153.808	33399.9	6736.25	40136.2	456
B - 4(fld 09)	Summary	2.127	211.081	0.738	1.342	0.009	967.996	0.243	457.233	1.249	4159.87	0.517	882.198	206492	19317.3	225809	102.77	5.246	72.389	1.382	102.225	4.36	87.001	2.701	0.99	0.998	252.415	0.832	174.949	0.099	21.154	177.038	0.755	1.286	1.003	0.109	177.182	1977.96	175.401	37314.9	7407.98	44722.8	411
B - 4(fld 10)	Summary	2.088	208.01	0.734	1.325	0.006	1009.05	0.242	492.106	1.236	4038.69	0.523	922.469	213085	20501.7	233586	99.511	5.129	70.377	1.424	99.684	4.3	84.769	2.656	0.989	0.997	248.728	0.832	179.515	0.103	20.935	181.725	0.751	1.273	1.004	0.112	182.281	1946.41	179.877	37462.8	7418.53	44881.3	427
B - 4(fld 11)	Summary	2.13	212.544	0.73	1.343	0.007	1105.56	0.25	526.837	1.25	4198.5	0.517	1008.32	238264	22361.1	260625	102.503	5.121	73.31	1.437	101.762	4.345	87.403	2.646	0.994	1.002	254.074	0.832	178.458	0.096	21.258	179.501	0.746	1.288	1.002	0.104	178.987	2000.37	178.69	37950	7474.37	45424.3	412
B - 4(fld 12)	Summary	2.136	214.537	0.706	1.363	0.007	1060.53	0.247	504.561	1.273	4249.29	0.511	967.509	229147	21437	250584	102.582	5.492	72.338	1.383	99.916	4.499	86.148	2.712	0.996	1.001	256.258	0.833	156.699	0.087	21.499	157.688	0.723	1.301	1.001	0.093	157.277	2023.36	156.899	33643.9	6607.73	40251.6	441
CD71-DSPP		Nuclei	Nuclei	Nuclei	Nuclei	Nuclei	Nuclei	Nuclei	Nuclei	Nuclei	Nuclei	Nuclei	Nuclei	Nuclei	Nuclei	Nuclei	Coordination	Coordination	Coordination	Coordination	Coordination	Coordination	Coordination	Coordination	Cells	Cells	Cells	Cells	Cells	Cells	Cells	Cells	Cells	Cells	Cells	Cells	Cells	Cells	Cells	Cells	Cells	Cells
Well	Cell	Nuc/Cell Intensity	Nuc Area	Nuc Elongation	Nuc 1/(Form Factor)	Nuc Displacement	Nuc Intensity	Nuc Intensity CV	Cell Intensity	Compactness	Light Flux	Chord Ratio	Intensity (N+C)	IxA (Nuc)	IxA (Cell)	IxA (N+C)	Spacing (SOI)	Neighbor Count (SOI)	Spacing (MIN)	Neighbor Count (MIN)	Spacing (Gabriel)	Neighbor Count (Gabriel)	Spacing (Lune)	Neighbor Count (Lune)	Nuc/Cell Intensity	Cell/Bckg Intensity	Cell Area	Nuc/Cell Area	Nuc Intensity	Nuc Intensity CV	Cell Gyration Radius	Cell Intensity	Cell Elongation	Cell 1/(Form Factor)	Intensity Spreading	Cell Intensity CV	Background Intensity	Light Flux	Intensity (N+C)	IxA (Nuc)	IxA (Cell)	IxA (N+C)	Cell Count
B - 7(fld 01)	Summary	1.864	198.868	0.722	1.293	0.153	619.88	0.174	336.454	1.197	3504.14	0.537	547.667	126429	22180.3	148609	104.561	4.812	74.244	1.351	106.645	4.304	91.206	2.654	0.881	1.171	265.416	0.748	544.927	0.139	22.013	622.498	0.716	1.653	1.028	0.215	532.783	1655.12	566.598	109307	42450	151757	382
B - 7(fld 02)	Summary	1.819	201.756	0.729	1.347	0.128	645.238	0.176	357.564	1.238	3464.44	0.514	573.789	133219	23133.1	156352	100.739	4.856	71.729	1.408	103.089	4.264	88.159	2.622	0.885	1.148	265.767	0.757	557.647	0.143	22.147	636.012	0.73	1.653	1.028	0.21	552.65	1691.04	579.211	114374	42718	157092	402
B - 7(fld 03)	Summary	1.809	204.773	0.699	1.398	0.129	714.43	0.181	398.421	1.27	3503.99	0.494	634.067	150501	26883.1	177384	97.994	5.528	69.224	1.399	93.943	4.476	82.075	2.734	0.896	1.145	271.544	0.752	638.628	0.149	22.581	716.179	0.714	1.729	1.024	0.205	625.56	1736.24	660.161	132060	49457.8	181518	496
B - 7(fld 04)	Summary	1.751	201.966	0.705	1.419	0.11	743.58	0.179	432.465	1.27	3326.25	0.501	666.018	156735	28594.7	185329	98.748	5.178	70.562	1.384	97.494	4.338	85.065	2.717	0.908	1.134	263.516	0.765	606.991	0.145	22.191	671.018	0.713	1.675	1.025	0.21	589.508	1738.56	624.867	126226	45230.4	171456	438
B - 7(fld 05)	Summary	1.77	206.069	0.765	1.315	0.127	589.946	0.17	335.034	1.207	3453.88	0.529	527.935	124549	21521.3	146070	104.864	5.039	75.781	1.426	105.824	4.329	90.685	2.653	0.892	1.155	270.362	0.761	619.403	0.14	22.161	698.832	0.764	1.628	1.026	0.21	605.356	1734.76	640.347	129057	46310	175367	383
B - 7(fld 06)	Summary	1.837	198.149	0.722	1.325	0.14	674.616	0.182	373.145	1.222	3433.14	0.536	595.203	135683	24961.9	160645	99.695	4.933	70.702	1.368	100.75	4.244	86.552	2.694	0.907	1.168	265.58	0.745	683.855	0.144	22.192	756.568	0.737	1.719	1.02	0.207	650.467	1699.1	704.261	135970	52381.9	188352	418
B - 7(fld 07)	Summary	1.752	200.087	0.704	1.354	0.129	618.722	0.171	354.863	1.246	3337.12	0.506	553.692	126537	22402.2	148939	101.923	4.978	72.112	1.387	102.563	4.311	88.154	2.706	0.891	1.151	262.812	0.76	540.929	0.14	22.064	612.969	0.719	1.649	1.031	0.212	532.057	1686.24	560.26	108774	40138.7	148913	411
B - 7(fld 08)	Summary	1.698	197.741	0.684	1.305	0.107	612.067	0.171	361.017	1.219	3189.12	0.526	554.262	122725	20616.3	143341	103.77	4.412	74.604	1.409	109.213	4.054	94.151	2.603	0.902	1.141	254.298	0.775	429.087	0.139	21.405	479.245	0.684	1.538	1.029	0.222	420.07	1689.06	441.912	85628.7	28288.4	113917	335
B - 7(fld 09)	Summary	1.707	209.301	0.737	1.418	0.139	688.311	0.173	408.009	1.264	3404.47	0.511	614.328	149570	28535.9	178106	101.8	5.2	73.05	1.423	100.418	4.304	87.379	2.689	0.916	1.143	279.586	0.751	811.566	0.146	23.027	890.369	0.747	1.811	1.017	0.206	776.879	1814.59	834.287	172996	67944.7	240941	395
B - 7(fld 10)	Summary	1.648	207.935	0.738	1.375	0.089	594.892	0.171	363.18	1.244	3235.65	0.516	543.03	128159	21310.6	149469	106.469	5.241	75.068	1.379	105.838	4.395	89.621	2.6	0.918	1.108	265.41	0.782	644.948	0.141	22.002	706.233	0.751	1.585	1.018	0.204	636.516	1804.32	660.123	137256	42649.4	179906	390
B - 7(fld 11)	Summary	1.652	199.779	0.699	1.408	0.103	667.188	0.171	404.938	1.278	3135.99	0.502	605.524	137667	24189.1	161856	97.493	5.317	68.891	1.383	95.468	4.443	82.953	2.745	0.913	1.124	258.386	0.77	542.645	0.142	21.932	597.954	0.706	1.617	1.02	0.205	530.341	1727.63	557.245	110250	36793.7	147044	483
B - 7(fld 12)	Summary	1.58	205.648	0.753	1.347	0.066	654.207	0.161	418.215	1.207	3074.43	0.551	604.469	139101	22422.7	161523	105.284	5.463	74.906	1.415	102.771	4.494	89.621	2.763	0.919	1.086	257.805	0.795	507.935	0.138	21.213	556.407	0.769	1.491	1.018	0.195	510.833	1788.08	519.343	106331	30448.8	136780	417
CD71-Nestin		Nuclei	Nuclei	Nuclei	Nuclei	Nuclei	Nuclei	Nuclei	Nuclei	Nuclei	Nuclei	Nuclei	Nuclei	Nuclei	Nuclei	Nuclei	Coordination	Coordination	Coordination	Coordination	Coordination	Coordination	Coordination	Coordination	Cells	Cells	Cells	Cells	Cells	Cells	Cells	Cells	Cells	Cells	Cells	Cells	Cells	Cells	Cells	Cells	Cells	Cells
Well	Cell	Nuc/Cell Intensity	Nuc Area	Nuc Elongation	Nuc 1/(Form Factor)	Nuc Displacement	Nuc Intensity	Nuc Intensity CV	Cell Intensity	Compactness	Light Flux	Chord Ratio	Intensity (N+C)	IxA (Nuc)	IxA (Cell)	IxA (N+C)	Spacing (SOI)	Neighbor Count (SOI)	Spacing (MIN)	Neighbor Count (MIN)	Spacing (Gabriel)	Neighbor Count (Gabriel)	Spacing (Lune)	Neighbor Count (Lune)	Nuc/Cell Intensity	Cell/Bckg Intensity	Cell Area	Nuc/Cell Area	Nuc Intensity	Nuc Intensity CV	Cell Gyration Radius	Cell Intensity	Cell Elongation	Cell 1/(Form Factor)	Intensity Spreading	Cell Intensity CV	Background Intensity	Light Flux	Intensity (N+C)	IxA (Nuc)	IxA (Cell)	IxA (N+C)	Cell Count
B - 5(fld 01)	Summary	1.815	207.464	0.722	1.357	0.024	781.677	0.193	436.248	1.239	3514.99	0.511	720.308	166431	19288.2	185719	99.973	5.27	70.34	1.382	98.331	4.484	84.778	2.726	0.962	1.019	250.728	0.825	157.666	0.13	21.145	166.238	0.736	1.337	1.012	0.146	162.356	1889.25	159.759	33133.9	7570.81	40704.7	463
B - 5(fld 02)	Summary	1.856	204.436	0.735	1.32	0.019	801.617	0.212	435.589	1.207	3533.36	0.549	737.686	172979	18996.6	191976	107.735	4.934	77.349	1.434	115.53	4.213	95.6	2.596	0.97	1.021	246.077	0.826	158.422	0.124	20.629	165.198	0.751	1.287	1.011	0.146	160.888	1880.54	160.058	32474.9	7096.93	39571.9	272
B - 5(fld 03)	Summary	1.781	210.022	0.75	1.314	0.02	685.009	0.188	388.848	1.2	3514.74	0.544	633.623	148203	16925.3	165128	110.189	5.207	78.366	1.439	107.833	4.227	93.815	2.686	0.961	1.021	252.744	0.828	147.759	0.131	20.951	155.763	0.766	1.295	1.014	0.153	151.847	1909.74	149.632	31129.6	6923.78	38053.4	353
B - 5(fld 04)	Summary	1.688	204.088	0.76	1.34	0.017	589.631	0.178	349.029	1.216	3246.39	0.537	547.386	123840	15105.4	138945	104.97	5.367	74.843	1.418	103.145	4.408	89.723	2.704	0.968	1.032	246.339	0.825	143.547	0.118	20.723	150.96	0.776	1.295	1.008	0.141	145.343	1865.03	145.21	29247	6560.52	35807.5	392
B - 5(fld 05)	Summary	1.724	204.529	0.747	1.307	0.019	699.724	0.186	409.455	1.187	3313.35	0.553	649.442	146967	17431.7	164399	108.977	5.164	78.383	1.362	110.392	4.297	95.876	2.706	0.957	1.069	246.219	0.828	198.75	0.122	20.498	368.576	0.763	1.273	1.013	0.135	174.816	1849.1	259.527	39197.5	28333	67530.5	323
B - 5(fld 06)	Summary	1.676	208.823	0.751	1.33	0.015	690.761	0.184	416.035	1.187	3285.48	0.558	643.09	148547	18379.4	166926	103.61	5.49	74.513	1.465	101.203	4.381	88.77	2.738	0.977	1.019	251.102	0.828	138.206	0.107	20.67	142.419	0.77	1.282	1.006	0.123	139.118	1926.41	139.166	29036.7	6219.41	35256.1	404
B - 5(fld 07)	Summary	1.596	210.549	0.747	1.394	0.012	665.255	0.171	419.151	1.253	3179.31	0.513	623.467	144072	18074.5	162146	101.627	5.366	71.901	1.438	99.078	4.445	86.117	2.719	0.98	1.019	252.7	0.828	141.586	0.109	21.181	145.982	0.763	1.318	1.006	0.125	142.683	1953.44	142.498	29983	6232.15	36215.1	445
B - 5(fld 08)	Summary	1.587	195.624	0.751	1.335	0.013	590.394	0.17	371.383	1.207	2935.63	0.536	552.506	118688	15178.2	133867	100.922	5.392	71.149	1.383	98.652	4.414	84.968	2.712	0.975	1.007	235.91	0.825	136.249	0.103	20.182	140.251	0.768	1.281	1.007	0.119	139.115	1802.27	137.052	26730.2	5717.14	32447.3	444
B - 5(fld 09)	Summary	1.72	199.764	0.769	1.225	0.022	569.447	0.202	328.333	1.126	3246.3	0.592	525.872	116497	13983	130480	144.165	4.382	103.743	1.399	148.472	3.908	128.586	2.509	0.951	1.05	241.697	0.825	144.238	0.126	19.98	155.566	0.788	1.242	1.018	0.148	145.372	1787.12	146.993	29136	7288.47	36424.5	173
B - 5(fld 10)	Summary	1.646	201.032	0.752	1.227	0.01	503.214	0.188	305.921	1.139	3130.75	0.585	469.776	103343	12383.6	115727	129.336	4.551	93.717	1.387	135.759	4.258	114.598	2.542	0.954	1.025	241.187	0.831	134.983	0.106	20.043	142.981	0.766	1.206	1.019	0.13	139.014	1808.66	136.5	27540.8	5968.09	33508.8	225
B - 5(fld 11)	Summary	1.533	203.591	0.752	1.355	0.01	585.89	0.168	384.134	1.211	2942.99	0.544	551.41	121719	16088	137807	100.68	5.436	72.333	1.386	99.336	4.462	85.97	2.711	0.976	1.022	244.832	0.827	140.211	0.11	20.611	145.359	0.767	1.284	1.009	0.127	142.023	1887.22	141.278	28662.2	6056.56	34718.8	433
B - 5(fld 12)	Summary	1.497	195.423	0.745	1.387	0.015	626.689	0.165	420.546	1.242	2780.88	0.518	590.39	128188	17749.5	145937	96.025	5.3	68.579	1.384	95.322	4.465	82.344	2.704	0.975	1.018	236.258	0.823	143.904	0.112	20.411	149.51	0.76	1.315	1.007	0.131	146.151	1800.04	145.205	28415.2	6281.02	34696.3	477
CD71-STRO1		Nuclei	Nuclei	Nuclei	Nuclei	Nuclei	Nuclei	Nuclei	Nuclei	Nuclei	Nuclei	Nuclei	Nuclei	Nuclei	Nuclei	Nuclei	Coordination	Coordination	Coordination	Coordination	Coordination	Coordination	Coordination	Coordination	Cells	Cells	Cells	Cells	Cells	Cells	Cells	Cells	Cells	Cells	Cells	Cells	Cells	Cells	Cells	Cells	Cells	Cells
Well	Cell	Nuc/Cell Intensity	Nuc Area	Nuc Elongation	Nuc 1/(Form Factor)	Nuc Displacement	Nuc Intensity	Nuc Intensity CV	Cell Intensity	Compactness	Light Flux	Chord Ratio	Intensity (N+C)	IxA (Nuc)	IxA (Cell)	IxA (N+C)	Spacing (SOI)	Neighbor Count (SOI)	Spacing (MIN)	Neighbor Count (MIN)	Spacing (Gabriel)	Neighbor Count (Gabriel)	Spacing (Lune)	Neighbor Count (Lune)	Nuc/Cell Intensity	Cell/Bckg Intensity	Cell Area	Nuc/Cell Area	Nuc Intensity	Nuc Intensity CV	Cell Gyration Radius	Cell Intensity	Cell Elongation	Cell 1/(Form Factor)	Intensity Spreading	Cell Intensity CV	Background Intensity	Light Flux	Intensity (N+C)	IxA (Nuc)	IxA (Cell)	IxA (N+C)	Cell Count
B - 3(fld 01)	Summary	2.06	205.245	0.746	1.278	0.006	898.394	0.225	439.989	1.191	3940.37	0.546	822.346	187158	17809	204967	105.031	5.145	74.972	1.425	103.743	4.227	90.54	2.707	0.999	1	244.973	0.834	99.75	0.051	20.473	99.871	0.763	1.231	1.001	0.051	99.92	1940.73	99.769	20476.8	3967.94	24444.7	379
B - 3(fld 02)	Summary	2.085	217.366	0.733	1.322	0.007	965.965	0.231	468.546	1.225	4204.48	0.526	884.077	214890	19932.8	234823	108.675	5.202	76.457	1.441	106.421	4.207	92.25	2.681	0.999	1	258.746	0.835	98.196	0.054	21.24	98.312	0.75	1.264	1.001	0.054	98.351	2055.58	98.215	21361.7	4070.1	25431.8	376
B - 3(fld 03)	Summary	2.031	214.307	0.745	1.361	0.007	1010.02	0.231	505.192	1.255	4053.17	0.508	926	221253	21672.1	242925	100.863	5.223	71.357	1.395	99.514	4.293	86.187	2.704	0.999	1	255.961	0.833	100.148	0.051	21.37	100.293	0.76	1.298	1.001	0.051	100.341	2025.95	100.172	21474.3	4179.85	25654.2	443
B - 3(fld 04)	Summary	2.107	216.539	0.723	1.341	0.006	995.413	0.236	480.877	1.232	4226.8	0.506	910.211	223392	21022.6	244414	108.704	5.188	77.22	1.406	108.123	4.343	94.328	2.714	0.999	1	258.2	0.834	100.092	0.051	21.268	100.239	0.742	1.277	1.001	0.051	100.274	2047.04	100.116	21685.1	4177.86	25863	367
B - 3(fld 05)	Summary	1.937	216.821	0.759	1.386	0.007	855.976	0.22	446.708	1.241	3893.43	0.53	787.287	190285	19576.3	209861	105.066	5.307	74.767	1.457	105.139	4.36	90.181	2.676	1.001	1.001	259.017	0.832	100.129	0.055	21.329	99.92	0.774	1.313	1.001	0.053	99.838	2054.7	100.092	21728.1	4219.31	25947.5	361
B - 3(fld 06)	Summary	2.034	213.514	0.728	1.336	0.006	962.299	0.223	482.255	1.237	4027.89	0.527	882.541	211510	20584.1	232094	103.439	5.32	73.306	1.421	102.4	4.529	88.27	2.717	0.999	0.999	254.54	0.834	98.342	0.054	21.144	98.457	0.745	1.277	1.001	0.054	98.526	2019.1	98.36	21016.4	4042.25	25058.7	435
B - 3(fld 07)	Summary	2.096	201.533	0.731	1.283	0.006	906.833	0.228	436.539	1.2	3941.61	0.535	828.477	185898	17507.2	203406	101.58	4.988	72.263	1.394	102.189	4.21	87.115	2.66	0.999	0.999	240.936	0.833	99.765	0.051	20.356	99.89	0.749	1.235	1.001	0.051	99.973	1905.52	99.786	20112.7	3936.53	24049.2	409
B - 3(fld 08)	Summary	2.088	203.167	0.748	1.294	0.006	936.705	0.23	452.223	1.197	3943.14	0.534	855.238	193248	18449.3	211697	103.702	4.943	73.296	1.362	104.644	4.364	88.955	2.658	0.999	0.999	242.94	0.832	98.184	0.054	20.416	98.308	0.765	1.242	1.001	0.054	98.395	1921.07	98.205	19954.7	3910.65	23865.4	401
B - 3(fld 09)	Summary	1.946	213.618	0.743	1.381	0.006	964.113	0.22	500.511	1.254	3867.66	0.515	886.074	212146	21715.6	233861	100.668	5.642	71.268	1.395	96.686	4.464	84.437	2.742	0.998	1	255.539	0.831	98.395	0.054	21.305	98.559	0.759	1.306	1.001	0.054	98.607	2019.18	98.422	21027.6	4132.98	25160.6	453
B - 3(fld 10)	Summary	1.989	207.22	0.738	1.357	0.007	980.202	0.216	504.195	1.258	3837.97	0.501	900.255	207722	21119.2	228841	102.201	5.16	71.973	1.403	100.691	4.277	86.922	2.668	0.999	0.999	247.991	0.831	100.189	0.051	21.017	100.309	0.754	1.289	1.001	0.051	100.362	1959.43	100.209	20769.8	4090.72	24860.6	419
B - 3(fld 11)	Summary	2.016	198.888	0.759	1.32	0.007	958.056	0.22	482.84	1.22	3742.63	0.521	877.313	194863	19747.7	214611	98.558	5.248	69.491	1.385	97.67	4.372	84.872	2.765	0.998	0.999	238.66	0.829	100.18	0.05	20.379	100.339	0.775	1.258	1.001	0.051	100.394	1879.89	100.207	19932	3992.06	23924.1	452
B - 3(fld 12)	Summary	2.057	202.154	0.759	1.269	0.007	850.208	0.216	413.224	1.182	3882.12	0.547	778.007	173409	16332.9	189742	105.23	4.566	76.084	1.36	110.316	4.086	94.984	2.68	0.999	0.999	241.149	0.835	99.753	0.051	20.274	99.897	0.776	1.224	1.001	0.051	99.948	1911.3	99.777	20171.9	3895.58	24067.5	350
CD71-Vimentin		Nuclei	Nuclei	Nuclei	Nuclei	Nuclei	Nuclei	Nuclei	Nuclei	Nuclei	Nuclei	Nuclei	Nuclei	Nuclei	Nuclei	Nuclei	Coordination	Coordination	Coordination	Coordination	Coordination	Coordination	Coordination	Coordination	Cells	Cells	Cells	Cells	Cells	Cells	Cells	Cells	Cells	Cells	Cells	Cells	Cells	Cells	Cells	Cells	Cells	Cells
Well	Cell	Nuc/Cell Intensity	Nuc Area	Nuc Elongation	Nuc 1/(Form Factor)	Nuc Displacement	Nuc Intensity	Nuc Intensity CV	Cell Intensity	Compactness	Light Flux	Chord Ratio	Intensity (N+C)	IxA (Nuc)	IxA (Cell)	IxA (N+C)	Spacing (SOI)	Neighbor Count (SOI)	Spacing (MIN)	Neighbor Count (MIN)	Spacing (Gabriel)	Neighbor Count (Gabriel)	Spacing (Lune)	Neighbor Count (Lune)	Nuc/Cell Intensity	Cell/Bckg Intensity	Cell Area	Nuc/Cell Area	Nuc Intensity	Nuc Intensity CV	Cell Gyration Radius	Cell Intensity	Cell Elongation	Cell 1/(Form Factor)	Intensity Spreading	Cell Intensity CV	Background Intensity	Light Flux	Intensity (N+C)	IxA (Nuc)	IxA (Cell)	IxA (N+C)	Cell Count
B - 6(fld 01)	Summary	3.783	198.874	0.759	1.22	2.022	718.74	0.223	191.485	1.143	7279.43	0.58	346.691	145906	104410	250316	145.672	4.015	105.161	1.433	162.298	3.687	135.457	2.433	0.715	2.003	785.876	0.297	2557.01	0.309	67.192	3542.59	0.538	6.641	0.942	0.328	1858.74	1337.4	3259.66	515983	2.19269e+06	2.70867e+06	134
B - 6(fld 02)	Summary	3.716	208.707	0.762	1.23	1.814	692.108	0.235	188.362	1.155	7466.11	0.587	344.876	149466	95708.7	245175	144.937	4.138	107.806	1.462	161.02	3.945	138.058	2.51	0.762	2.037	751.053	0.307	2519.9	0.305	63.092	3310.11	0.552	6.325	0.92	0.328	1713.73	1502.89	3078.55	530157	1.84256e+06	2.37272e+06	145
B - 6(fld 03)	Summary	3.256	208.51	0.707	1.256	1.634	661.118	0.214	207.445	1.185	6494.54	0.546	378.772	142496	77835.2	220332	136.029	4.432	97.136	1.389	143.46	3.937	124.307	2.568	0.72	1.629	628.303	0.405	1579.34	0.262	58.504	2195.55	0.523	5.949	1.012	0.244	1350.66	1408.03	1983.39	330214	1.03962e+06	1.36983e+06	190
B - 6(fld 04)	Summary	2.467	202.977	0.732	1.349	0.456	725.75	0.194	303.484	1.224	4743.26	0.523	547.812	150990	43328.4	194319	103.359	5.039	74.706	1.431	104.141	4.199	90.051	2.624	0.79	1.199	358.899	0.59	1155.49	0.208	29.678	1468.27	0.712	3.225	1.071	0.177	1222.59	1523.03	1297.27	235818	238040	473858	362
B - 6(fld 05)	Summary	3.699	198.964	0.729	1.266	2.159	669.318	0.255	181.133	1.191	7029.38	0.552	326.98	135486	97793.9	233280	182.75	2.939	139.686	1.429	239.552	3.02	184.471	2.041	0.796	2.54	767.765	0.3	5229.89	0.359	69.934	6361.35	0.521	6.387	0.864	0.409	2630.11	1485.89	6041.09	1.02935e+06	3.78745e+06	4.81681e+06	49
B - 6(fld 06)	Summary	3.616	194.446	0.759	1.2	1.985	668.804	0.237	184.498	1.124	6718.06	0.6	327.426	132437	91491.1	223928	152.156	3.632	110.945	1.402	184.653	3.448	146.766	2.253	0.768	2.226	708.045	0.302	3413.65	0.341	63.495	4361.09	0.606	6.293	0.901	0.368	2049.05	1404.49	4067.89	671647	2.34436e+06	3.016e+06	87
B - 6(fld 07)	Summary	3.619	203.168	0.749	1.231	1.777	660.844	0.219	181.696	1.16	7098.53	0.566	326.075	137157	93928.9	231086	150.851	3.929	112.447	1.434	178.842	3.858	144.684	2.372	0.73	1.913	746.904	0.302	2022.93	0.284	64.095	2677.41	0.543	6.938	0.948	0.302	1436.98	1397.38	2482.7	416631	1.49679e+06	1.91342e+06	113
B - 6(fld 08)	Summary	2.476	199.847	0.752	1.345	0.556	659.573	0.187	275.178	1.232	4691.19	0.519	487.145	134847	42566.4	177413	102.929	5.282	72.361	1.398	100.275	4.301	86.414	2.68	0.809	1.21	365.902	0.575	1085.95	0.194	31.923	1364.29	0.713	3.632	1.061	0.173	1121.57	1531.39	1222.31	217798	253796	471593	412
B - 6(fld 09)	Summary	3.388	200.412	0.774	1.198	2.059	581.188	0.215	171.665	1.125	6549.39	0.595	288.006	119687	100442	220129	236.81	3.7	160.714	1.333	252.542	3.8	205.813	2.367	0.756	2.389	822.865	0.283	3957.89	0.355	72.38	5197.3	0.568	6.795	0.858	0.412	2284.26	1425.07	4845.28	794516	3.29314e+06	4.08766e+06	60
B - 6(fld 10)	Summary	3.353	203.659	0.77	1.237	1.487	646.415	0.237	193.419	1.139	6581.28	0.59	338.145	135844	97900.1	233744	177.604	3.659	128.467	1.386	193.686	3.659	165.563	2.364	0.751	2.202	747.253	0.318	3830.98	0.35	59.32	4920.24	0.584	6.169	0.913	0.377	2379.4	1430.81	4597.39	796110	2.88343e+06	3.67954e+06	88
B - 6(fld 11)	Summary	3.26	206.279	0.767	1.241	1.302	629.199	0.217	194.218	1.144	6502.34	0.569	343.488	133722	83970.5	217693	155.23	4.473	111.452	1.459	158.096	3.797	138.041	2.486	0.732	1.859	663.084	0.348	1992.6	0.297	51.265	2800.02	0.606	5.585	0.964	0.29	1552.18	1406.93	2542.66	417495	1.38306e+06	1.80055e+06	148
B - 6(fld 12)	Summary	2.459	195.083	0.718	1.366	0.659	627.057	0.188	263.737	1.259	4558.44	0.497	453.919	125206	45756.6	170962	101.916	4.899	71.639	1.39	103.979	4.253	88.651	2.682	0.809	1.232	386.59	0.551	1061.54	0.192	34.922	1330.12	0.656	3.824	1.055	0.172	1071.23	1494.09	1200.62	207632	301713	509345	387
CD71+CD146		Nuclei	Nuclei	Nuclei	Nuclei	Nuclei	Nuclei	Nuclei	Nuclei	Nuclei	Nuclei	Nuclei	Nuclei	Nuclei	Nuclei	Nuclei	Coordination	Coordination	Coordination	Coordination	Coordination	Coordination	Coordination	Coordination	Cells	Cells	Cells	Cells	Cells	Cells	Cells	Cells	Cells	Cells	Cells	Cells	Cells	Cells	Cells	Cells	Cells	Cells
Well	Cell	Nuc/Cell Intensity	Nuc Area	Nuc Elongation	Nuc 1/(Form Factor)	Nuc Displacement	Nuc Intensity	Nuc Intensity CV	Cell Intensity	Compactness	Light Flux	Chord Ratio	Intensity (N+C)	IxA (Nuc)	IxA (Cell)	IxA (N+C)	Spacing (SOI)	Neighbor Count (SOI)	Spacing (MIN)	Neighbor Count (MIN)	Spacing (Gabriel)	Neighbor Count (Gabriel)	Spacing (Lune)	Neighbor Count (Lune)	Nuc/Cell Intensity	Cell/Bckg Intensity	Cell Area	Nuc/Cell Area	Nuc Intensity	Nuc Intensity CV	Cell Gyration Radius	Cell Intensity	Cell Elongation	Cell 1/(Form Factor)	Intensity Spreading	Cell Intensity CV	Background Intensity	Light Flux	Intensity (N+C)	IxA (Nuc)	IxA (Cell)	IxA (N+C)	Cell Count
A - 2(fld 01)	Summary	1.795	194.42	0.763	1.303	0.007	687.399	0.195	386.842	1.177	3266.99	0.557	636.417	135820	15384.1	151204	102.866	5.13	73.569	1.391	103.866	4.296	89.641	2.655	1.076	1.027	233.29	0.83	140.664	0.095	19.873	131.07	0.778	1.242	0.978	0.09	127.564	1982.4	139.101	27484.3	5126.43	32610.8	345
A - 2(fld 02)	Summary	1.888	203.562	0.747	1.259	0.006	737.302	0.196	396.012	1.168	3597.83	0.561	680.75	151377	15853.6	167231	110.482	4.801	78.234	1.401	111.423	4.098	95.315	2.581	1.084	1.029	243.036	0.834	144.449	0.096	20.251	133.211	0.765	1.21	0.975	0.093	129.342	2087.54	142.577	29506.3	5306.88	34813.2	327
A - 2(fld 03)	Summary	1.968	198.366	0.754	1.248	0.009	736.72	0.2	375.947	1.158	3665.93	0.572	676.993	146937	14592.2	161529	115.094	4.671	82.999	1.397	118.624	4.068	103.087	2.712	1.082	1.029	237.049	0.834	145.031	0.095	19.92	134.427	0.771	1.207	0.976	0.092	130.287	2031.57	143.393	28783.1	5258.19	34041.3	295
A - 2(fld 04)	Summary	1.971	201.571	0.76	1.264	0.007	815.476	0.199	416.454	1.174	3721.31	0.569	749.661	166488	16497	182985	107.856	4.929	77.125	1.39	108.951	4.275	93.444	2.67	1.082	1.021	240.471	0.835	145.931	0.094	20.166	134.778	0.774	1.217	0.975	0.087	131.946	2066.27	144.104	29618.3	5267.8	34886.1	364
A - 2(fld 05)	Summary	1.875	196.588	0.78	1.26	0.006	678.112	0.202	362.09	1.177	3472.76	0.554	625.453	135214	14159.9	149373	111.968	4.143	81.312	1.387	123.392	3.924	104.357	2.504	1.085	1.027	235.214	0.833	138.73	0.094	19.994	127.763	0.796	1.213	0.976	0.088	124.398	2021.78	136.91	27381.2	4947.19	32328.4	238
A - 2(fld 06)	Summary	1.827	215.052	0.754	1.388	0.006	840.56	0.2	468.63	1.24	3676.47	0.523	778.282	187069	20480.2	207549	100.966	5.375	71.58	1.397	98.339	4.377	85.766	2.754	1.084	1.026	257.183	0.832	168.847	0.1	21.268	155.761	0.77	1.304	0.975	0.101	151.669	2206.74	166.661	36692.9	6622.8	43315.7	451
A - 2(fld 07)	Summary	1.966	203.94	0.777	1.264	0.012	791.747	0.201	406.524	1.156	3753.6	0.578	727.003	163665	16526.6	180192	109.725	5.129	77.727	1.399	108.946	4.275	95.189	2.697	1.079	1.074	244.187	0.832	160.873	0.113	20.206	169.398	0.789	1.232	0.975	0.116	143.952	2086.25	165.293	33071.3	8413.59	41484.9	356
A - 2(fld 08)	Summary	1.981	205.176	0.749	1.262	0.006	852.333	0.199	435.233	1.165	3810.24	0.564	783.502	177068	17499.6	194568	109.515	5.188	78.012	1.381	109.939	4.387	94.11	2.696	1.087	1.033	244.491	0.836	159.176	0.102	20.275	148.634	0.765	1.215	0.973	0.097	141.127	2112.51	157.563	32740.8	5900.81	38641.6	362
A - 2(fld 09)	Summary	1.852	204.542	0.764	1.293	0.007	683.418	0.201	371.584	1.177	3552.71	0.56	631.629	141976	15075.3	157052	109.249	5.09	77.628	1.417	108.291	4.233	94.089	2.659	1.082	1.024	244.339	0.834	152.853	0.096	20.352	141.232	0.78	1.235	0.976	0.094	137.886	2095.32	150.932	31424.5	5638.6	37063.1	343
A - 2(fld 10)	Summary	1.854	206.406	0.746	1.317	0.009	810.044	0.194	440.425	1.202	3575.17	0.54	748.424	169827	18028.1	187855	102.551	5.405	72.918	1.432	99.054	4.333	86.846	2.739	1.082	1.034	246.634	0.833	170.774	0.105	20.607	158.148	0.762	1.256	0.977	0.108	152.686	2115.57	168.765	35381.1	6399.08	41780.2	444
A - 2(fld 11)	Summary	1.962	212.436	0.756	1.306	0.014	824.214	0.205	421.829	1.19	3883.48	0.549	755.399	177388	17767.7	195155	108.778	4.797	77.197	1.372	110.885	4.203	95.028	2.663	1.083	1.082	253.807	0.832	171.714	0.12	20.785	171.012	0.769	1.259	0.977	0.126	148.409	2183.33	173.616	35986.8	7601.35	43588.2	344
A - 2(fld 12)	Summary	1.991	202.288	0.774	1.258	0.007	905.132	0.203	457.703	1.163	3773.11	0.571	830.983	185333	18160.9	203494	109.307	4.835	77.748	1.376	110.95	4.171	95.237	2.665	1.094	1.026	241.128	0.835	160.002	0.101	20.098	146.152	0.787	1.213	0.973	0.097	142.434	2094.87	157.716	32486	5696.89	38182.8	340
CD71+ALP		Nuclei	Nuclei	Nuclei	Nuclei	Nuclei	Nuclei	Nuclei	Nuclei	Nuclei	Nuclei	Nuclei	Nuclei	Nuclei	Nuclei	Nuclei	Coordination	Coordination	Coordination	Coordination	Coordination	Coordination	Coordination	Coordination	Cells	Cells	Cells	Cells	Cells	Cells	Cells	Cells	Cells	Cells	Cells	Cells	Cells	Cells	Cells	Cells	Cells	Cells
Well	Cell	Nuc/Cell Intensity	Nuc Area	Nuc Elongation	Nuc 1/(Form Factor)	Nuc Displacement	Nuc Intensity	Nuc Intensity CV	Cell Intensity	Compactness	Light Flux	Chord Ratio	Intensity (N+C)	IxA (Nuc)	IxA (Cell)	IxA (N+C)	Spacing (SOI)	Neighbor Count (SOI)	Spacing (MIN)	Neighbor Count (MIN)	Spacing (Gabriel)	Neighbor Count (Gabriel)	Spacing (Lune)	Neighbor Count (Lune)	Nuc/Cell Intensity	Cell/Bckg Intensity	Cell Area	Nuc/Cell Area	Nuc Intensity	Nuc Intensity CV	Cell Gyration Radius	Cell Intensity	Cell Elongation	Cell 1/(Form Factor)	Intensity Spreading	Cell Intensity CV	Background Intensity	Light Flux	Intensity (N+C)	IxA (Nuc)	IxA (Cell)	IxA (N+C)	Cell Count
A - 2(fld 01)	Summary	1.795	194.42	0.763	1.303	0.007	687.399	0.195	386.842	1.177	3266.99	0.557	636.417	135820	15384.1	151204	102.866	5.13	73.569	1.391	103.866	4.296	89.641	2.655	1.076	1.027	233.29	0.83	140.664	0.095	19.873	131.07	0.778	1.242	0.978	0.09	127.564	1982.4	139.101	27484.3	5126.43	32610.8	345
A - 2(fld 02)	Summary	1.888	203.562	0.747	1.259	0.006	737.302	0.196	396.012	1.168	3597.83	0.561	680.75	151377	15853.6	167231	110.482	4.801	78.234	1.401	111.423	4.098	95.315	2.581	1.084	1.029	243.036	0.834	144.449	0.096	20.251	133.211	0.765	1.21	0.975	0.093	129.342	2087.54	142.577	29506.3	5306.88	34813.2	327
A - 2(fld 03)	Summary	1.968	198.366	0.754	1.248	0.009	736.72	0.2	375.947	1.158	3665.93	0.572	676.993	146937	14592.2	161529	115.094	4.671	82.999	1.397	118.624	4.068	103.087	2.712	1.082	1.029	237.049	0.834	145.031	0.095	19.92	134.427	0.771	1.207	0.976	0.092	130.287	2031.57	143.393	28783.1	5258.19	34041.3	295
A - 2(fld 04)	Summary	1.971	201.571	0.76	1.264	0.007	815.476	0.199	416.454	1.174	3721.31	0.569	749.661	166488	16497	182985	107.856	4.929	77.125	1.39	108.951	4.275	93.444	2.67	1.082	1.021	240.471	0.835	145.931	0.094	20.166	134.778	0.774	1.217	0.975	0.087	131.946	2066.27	144.104	29618.3	5267.8	34886.1	364
A - 2(fld 05)	Summary	1.875	196.588	0.78	1.26	0.006	678.112	0.202	362.09	1.177	3472.76	0.554	625.453	135214	14159.9	149373	111.968	4.143	81.312	1.387	123.392	3.924	104.357	2.504	1.085	1.027	235.214	0.833	138.73	0.094	19.994	127.763	0.796	1.213	0.976	0.088	124.398	2021.78	136.91	27381.2	4947.19	32328.4	238
A - 2(fld 06)	Summary	1.827	215.052	0.754	1.388	0.006	840.56	0.2	468.63	1.24	3676.47	0.523	778.282	187069	20480.2	207549	100.966	5.375	71.58	1.397	98.339	4.377	85.766	2.754	1.084	1.026	257.183	0.832	168.847	0.1	21.268	155.761	0.77	1.304	0.975	0.101	151.669	2206.74	166.661	36692.9	6622.8	43315.7	451
A - 2(fld 07)	Summary	1.966	203.94	0.777	1.264	0.012	791.747	0.201	406.524	1.156	3753.6	0.578	727.003	163665	16526.6	180192	109.725	5.129	77.727	1.399	108.946	4.275	95.189	2.697	1.079	1.074	244.187	0.832	160.873	0.113	20.206	169.398	0.789	1.232	0.975	0.116	143.952	2086.25	165.293	33071.3	8413.59	41484.9	356
A - 2(fld 08)	Summary	1.981	205.176	0.749	1.262	0.006	852.333	0.199	435.233	1.165	3810.24	0.564	783.502	177068	17499.6	194568	109.515	5.188	78.012	1.381	109.939	4.387	94.11	2.696	1.087	1.033	244.491	0.836	159.176	0.102	20.275	148.634	0.765	1.215	0.973	0.097	141.127	2112.51	157.563	32740.8	5900.81	38641.6	362
A - 2(fld 09)	Summary	1.852	204.542	0.764	1.293	0.007	683.418	0.201	371.584	1.177	3552.71	0.56	631.629	141976	15075.3	157052	109.249	5.09	77.628	1.417	108.291	4.233	94.089	2.659	1.082	1.024	244.339	0.834	152.853	0.096	20.352	141.232	0.78	1.235	0.976	0.094	137.886	2095.32	150.932	31424.5	5638.6	37063.1	343
A - 2(fld 10)	Summary	1.854	206.406	0.746	1.317	0.009	810.044	0.194	440.425	1.202	3575.17	0.54	748.424	169827	18028.1	187855	102.551	5.405	72.918	1.432	99.054	4.333	86.846	2.739	1.082	1.034	246.634	0.833	170.774	0.105	20.607	158.148	0.762	1.256	0.977	0.108	152.686	2115.57	168.765	35381.1	6399.08	41780.2	444
A - 2(fld 11)	Summary	1.962	212.436	0.756	1.306	0.014	824.214	0.205	421.829	1.19	3883.48	0.549	755.399	177388	17767.7	195155	108.778	4.797	77.197	1.372	110.885	4.203	95.028	2.663	1.083	1.082	253.807	0.832	171.714	0.12	20.785	171.012	0.769	1.259	0.977	0.126	148.409	2183.33	173.616	35986.8	7601.35	43588.2	344
A - 2(fld 12)	Summary	1.991	202.288	0.774	1.258	0.007	905.132	0.203	457.703	1.163	3773.11	0.571	830.983	185333	18160.9	203494	109.307	4.835	77.748	1.376	110.95	4.171	95.237	2.665	1.094	1.026	241.128	0.835	160.002	0.101	20.098	146.152	0.787	1.213	0.973	0.097	142.434	2094.87	157.716	32486	5696.89	38182.8	340
CD71+CD44		Nuclei	Nuclei	Nuclei	Nuclei	Nuclei	Nuclei	Nuclei	Nuclei	Nuclei	Nuclei	Nuclei	Nuclei	Nuclei	Nuclei	Nuclei	Coordination	Coordination	Coordination	Coordination	Coordination	Coordination	Coordination	Coordination	Cells	Cells	Cells	Cells	Cells	Cells	Cells	Cells	Cells	Cells	Cells	Cells	Cells	Cells	Cells	Cells	Cells	Cells
Well	Cell	Nuc/Cell Intensity	Nuc Area	Nuc Elongation	Nuc 1/(Form Factor)	Nuc Displacement	Nuc Intensity	Nuc Intensity CV	Cell Intensity	Compactness	Light Flux	Chord Ratio	Intensity (N+C)	IxA (Nuc)	IxA (Cell)	IxA (N+C)	Spacing (SOI)	Neighbor Count (SOI)	Spacing (MIN)	Neighbor Count (MIN)	Spacing (Gabriel)	Neighbor Count (Gabriel)	Spacing (Lune)	Neighbor Count (Lune)	Nuc/Cell Intensity	Cell/Bckg Intensity	Cell Area	Nuc/Cell Area	Nuc Intensity	Nuc Intensity CV	Cell Gyration Radius	Cell Intensity	Cell Elongation	Cell 1/(Form Factor)	Intensity Spreading	Cell Intensity CV	Background Intensity	Light Flux	Intensity (N+C)	IxA (Nuc)	IxA (Cell)	IxA (N+C)	Cell Count
A - 4(fld 01)	Summary	2.324	196.47	0.767	1.215	0.006	972.069	0.249	419.184	1.146	4269.41	0.574	881.768	199036	16302.8	215339	143.172	3.764	104.639	1.361	163.913	3.681	137.887	2.417	1.008	1.013	234.194	0.836	139.565	0.089	19.713	138.149	0.781	1.184	1	0.095	136.29	1877.84	139.337	27691.7	5239.6	32931.3	144
A - 4(fld 02)	Summary	2.408	192.632	0.752	1.216	0.006	1029.25	0.26	428.443	1.167	4337.93	0.559	928.836	197658	16214.2	213872	157.449	4.52	112.716	1.402	162.071	3.858	138.432	2.472	1.003	1.014	230.48	0.833	139.282	0.091	19.753	138.873	0.767	1.191	1.002	0.102	136.962	1829.02	139.223	26837.6	5263.59	32101.2	127
A - 4(fld 03)	Summary	2.293	202.077	0.769	1.216	0.011	880.947	0.239	384.108	1.134	4322.2	0.598	799.516	177008	14754.9	191763	141.041	4.268	101.733	1.38	159.431	3.831	131.343	2.493	0.992	1.014	240.605	0.836	136.781	0.087	19.889	138.298	0.782	1.194	1.006	0.098	136.437	1893.94	137.131	27562.3	5363.76	32926.1	142
A - 4(fld 04)	Summary	2.19	202.199	0.72	1.276	0.009	934.452	0.235	431.523	1.2	4120.05	0.54	851.079	188472	17130	205602	122.449	4.608	88.029	1.409	126.876	3.949	107.168	2.515	0.995	1.008	241.516	0.834	143.897	0.087	20.422	144.77	0.735	1.232	1.004	0.092	143.432	1903.33	144.05	29058.7	5736.03	34794.7	237
A - 4(fld 05)	Summary	2.341	198.506	0.754	1.198	0.009	1061.53	0.258	451.778	1.123	4319.67	0.601	963.087	217654	17409.5	235064	176.64	3.494	130.044	1.418	193.206	3.266	169.393	2.278	1.012	1.022	236.007	0.837	139.846	0.091	19.616	137.968	0.771	1.169	0.999	0.102	134.979	1904.71	139.542	28066.6	5204.86	33271.4	79
A - 4(fld 06)	Summary	2.691	178.91	0.741	1.194	0.007	1191.12	0.322	447.111	1.138	4513.4	0.587	1064.04	216185	16477.2	232662	228.786	3.091	170.986	1.227	279.718	3.318	244.905	2.273	1.04	1.04	215.507	0.829	146.123	0.098	18.95	140.477	0.764	1.169	0.994	0.113	134.997	1756.54	145.129	26087.1	5148.43	31235.6	44
A - 4(fld 07)	Summary	2.437	187.969	0.766	1.198	0.011	931.797	0.276	378.6	1.127	4262.13	0.593	836.049	178145	14547.7	192692	165.063	2.958	127.736	1.437	202.524	3.155	162.08	2.197	1.053	1.053	225.772	0.828	182.693	0.108	19.223	148.123	0.786	1.185	1.001	0.125	138.341	1819.13	175.484	30328	5608.72	35936.7	71
A - 4(fld 08)	Summary	2.419	198.25	0.731	1.203	0.024	893.925	0.257	369.046	1.149	4464.92	0.57	802.887	179288	14734.3	194022	160.592	3.864	116.421	1.424	177.53	3.678	152.205	2.525	0.994	1.031	238.216	0.83	138.504	0.095	20.047	141.873	0.748	1.208	1.001	0.106	135.445	1865.38	140.011	27293.2	6231.57	33524.8	118
A - 4(fld 09)	Summary	2.324	210.413	0.753	1.217	0.006	1057.44	0.272	453.932	1.146	4552.16	0.572	959.516	231599	18561.6	250160	228.265	3.767	169.161	1.535	233.218	3.163	195.494	2.186	1.011	1.029	249.772	0.838	145.686	0.095	20.319	144.085	0.766	1.186	1	0.107	139.904	2008.18	145.383	30504.6	5672.59	36177.2	43
A - 4(fld 10)	Summary	2.357	198.256	0.722	1.22	0.004	998.084	0.277	423.622	1.171	4367.48	0.542	902.389	199319	16408.1	215727	219.636	3.227	166.027	1.409	266.813	3.364	210.553	2.182	1.008	1.021	236.575	0.834	143.581	0.091	20.025	142.337	0.737	1.187	1.004	0.104	139.304	1887.08	143.343	28330	5451.81	33781.8	44
A - 4(fld 11)	Summary	2.388	200.422	0.774	1.204	0.006	891.767	0.277	375.658	1.147	4407.12	0.577	806.921	187108	14712.1	201821	215.059	3.636	160.226	1.455	240.999	3.345	201.393	2.291	1.006	1.023	238.221	0.835	137.07	0.083	19.829	136.261	0.789	1.173	1.002	0.095	133.121	1904.92	136.919	27782.5	5191.77	32974.3	55
A - 4(fld 12)	Summary	2.162	195.569	0.756	1.282	0.009	888.362	0.24	414.467	1.195	3953.47	0.544	807.134	174334	16605.9	190940	126.143	4.323	94.64	1.432	143.386	3.819	119.851	2.503	1	1.016	235.08	0.828	139.379	0.093	20.078	139.887	0.771	1.246	1.003	0.103	137.149	1849.61	139.623	27211.6	5611.85	32823.5	155
CD71+CD71		Nuclei	Nuclei	Nuclei	Nuclei	Nuclei	Nuclei	Nuclei	Nuclei	Nuclei	Nuclei	Nuclei	Nuclei	Nuclei	Nuclei	Nuclei	Coordination	Coordination	Coordination	Coordination	Coordination	Coordination	Coordination	Coordination	Cells	Cells	Cells	Cells	Cells	Cells	Cells	Cells	Cells	Cells	Cells	Cells	Cells	Cells	Cells	Cells	Cells	Cells
Well	Cell	Nuc/Cell Intensity	Nuc Area	Nuc Elongation	Nuc 1/(Form Factor)	Nuc Displacement	Nuc Intensity	Nuc Intensity CV	Cell Intensity	Compactness	Light Flux	Chord Ratio	Intensity (N+C)	IxA (Nuc)	IxA (Cell)	IxA (N+C)	Spacing (SOI)	Neighbor Count (SOI)	Spacing (MIN)	Neighbor Count (MIN)	Spacing (Gabriel)	Neighbor Count (Gabriel)	Spacing (Lune)	Neighbor Count (Lune)	Nuc/Cell Intensity	Cell/Bckg Intensity	Cell Area	Nuc/Cell Area	Nuc Intensity	Nuc Intensity CV	Cell Gyration Radius	Cell Intensity	Cell Elongation	Cell 1/(Form Factor)	Intensity Spreading	Cell Intensity CV	Background Intensity	Light Flux	Intensity (N+C)	IxA (Nuc)	IxA (Cell)	IxA (N+C)	Cell Count
A - 1(fld 01)	Summary	1.599	210.527	0.756	1.248	0.005	504.978	0.169	316.251	1.149	3167.27	0.577	474.464	107778	12674.1	120452	118.664	4.629	84.128	1.371	121.032	4.148	103.19	2.53	0.999	0.999	250.209	0.838	99.821	0.051	20.381	99.932	0.772	1.195	1.001	0.051	100.011	1990.97	99.839	21014.8	3965.34	24980.2	283
A - 1(fld 02)	Summary	1.642	205.013	0.787	1.272	0.006	519.714	0.172	317.484	1.156	3175.35	0.566	486.355	107994	12676.1	120670	114.526	5.152	81.621	1.433	112.391	4.25	95.957	2.622	0.999	0.999	244.445	0.835	98.037	0.054	20.167	98.162	0.803	1.212	1.001	0.054	98.242	1938.27	98.057	20109.3	3872.34	23981.7	328
A - 1(fld 03)	Summary	1.749	216.909	0.754	1.226	0.005	564.843	0.179	323.078	1.139	3558.08	0.582	526.192	122714	12894.1	135608	129.138	4.661	92.196	1.425	132.808	4.034	113.754	2.601	0.999	1	256.614	0.841	99.74	0.051	20.57	99.837	0.77	1.184	1.001	0.052	99.883	2051.27	99.754	21636.6	3964.18	25600.7	233
A - 1(fld 04)	Summary	1.809	204.704	0.737	1.254	0.006	588.46	0.181	326.168	1.179	3489.11	0.549	545.858	121701	12799.6	134500	123.013	4.901	87.117	1.423	123.208	4.239	104.765	2.634	0.998	0.999	243.572	0.838	99.785	0.051	20.351	99.944	0.751	1.206	1.001	0.051	99.999	1934.86	99.809	20433	3885.89	24318.9	284
A - 1(fld 05)	Summary	1.618	212.687	0.772	1.244	0.007	494.21	0.166	305.696	1.142	3248.88	0.581	464.284	106292	12153.7	118446	128.328	4.622	92.839	1.444	129.245	4.058	110.828	2.539	0.998	1	252.169	0.84	97.905	0.054	20.418	98.053	0.785	1.193	1.001	0.054	98.064	2010.23	97.927	20831.3	3872.41	24703.7	241
A - 1(fld 06)	Summary	1.73	201.698	0.746	1.233	0.007	524.897	0.179	304.434	1.15	3293.07	0.571	489.134	106806	11762.2	118568	117.396	4.509	84.041	1.402	122.962	4.066	106.057	2.605	0.999	0.999	240.097	0.837	99.591	0.051	20.017	99.741	0.762	1.187	1.001	0.051	99.796	1906.59	99.615	20093.1	3830.98	23924.1	271
A - 1(fld 07)	Summary	1.794	205.883	0.761	1.278	0.006	567.019	0.184	317.256	1.172	3467.74	0.555	526.163	117510	12994	130504	115.59	4.773	82.598	1.4	117.844	4.18	100.051	2.593	0.999	0.999	245.996	0.836	98.048	0.054	20.37	98.143	0.775	1.213	1.001	0.054	98.225	1947.01	98.063	20190.2	3937.69	24127.8	300
A - 1(fld 08)	Summary	1.872	206.181	0.748	1.25	0.006	594.216	0.189	317.822	1.174	3639.9	0.551	549.337	124072	12588.2	136660	122.168	4.254	88.938	1.402	130.151	4.074	110.538	2.541	0.998	1	245.36	0.837	99.838	0.051	20.424	100.009	0.763	1.205	1.001	0.051	100.013	1948.54	99.864	20591.4	3919.27	24510.6	244
A - 1(fld 09)	Summary	1.638	208.389	0.746	1.254	0.006	543.924	0.172	333.721	1.148	3224.48	0.565	509.936	116470	13389.7	129860	116.674	4.845	83.255	1.388	119.869	4.247	103.519	2.653	0.998	1	247.775	0.838	98.268	0.054	20.257	98.419	0.763	1.201	1.001	0.054	98.463	1969.54	98.292	20485.2	3877.97	24363.2	291
A - 1(fld 10)	Summary	1.72	217.046	0.752	1.284	0.005	541.631	0.177	315.437	1.18	3502.45	0.548	505.356	119734	13084.3	132818	118.261	4.533	84.769	1.361	123.615	4.168	105.064	2.632	0.999	0.999	257.747	0.839	97.987	0.054	20.927	98.117	0.766	1.225	1.001	0.054	98.198	2051.87	98.007	21280.1	3995.16	25275.2	285
A - 1(fld 11)	Summary	1.806	205.526	0.765	1.286	0.006	598.064	0.185	332.623	1.176	3484.99	0.552	554.383	124147	13410.4	137557	107.672	4.958	76.82	1.403	109.595	4.355	92.999	2.693	0.998	0.999	245.288	0.835	98.338	0.054	20.41	98.497	0.78	1.224	1.001	0.054	98.55	1942.65	98.364	20216.3	3917.58	24133.9	355
A - 1(fld 12)	Summary	1.867	213.219	0.776	1.256	0.007	625.052	0.188	336.25	1.153	3728.35	0.584	578.555	135043	13657.7	148701	119.055	4.872	84.45	1.419	120.454	4.23	103.157	2.642	0.998	0.999	253.088	0.839	98.217	0.054	20.538	98.429	0.79	1.209	1.001	0.054	98.491	2014.07	98.251	20961.1	3927.51	24888.6	296
CD71+DSPP		Nuclei	Nuclei	Nuclei	Nuclei	Nuclei	Nuclei	Nuclei	Nuclei	Nuclei	Nuclei	Nuclei	Nuclei	Nuclei	Nuclei	Nuclei	Coordination	Coordination	Coordination	Coordination	Coordination	Coordination	Coordination	Coordination	Cells	Cells	Cells	Cells	Cells	Cells	Cells	Cells	Cells	Cells	Cells	Cells	Cells	Cells	Cells	Cells	Cells	Cells
Well	Cell	Nuc/Cell Intensity	Nuc Area	Nuc Elongation	Nuc 1/(Form Factor)	Nuc Displacement	Nuc Intensity	Nuc Intensity CV	Cell Intensity	Compactness	Light Flux	Chord Ratio	Intensity (N+C)	IxA (Nuc)	IxA (Cell)	IxA (N+C)	Spacing (SOI)	Neighbor Count (SOI)	Spacing (MIN)	Neighbor Count (MIN)	Spacing (Gabriel)	Neighbor Count (Gabriel)	Spacing (Lune)	Neighbor Count (Lune)	Nuc/Cell Intensity	Cell/Bckg Intensity	Cell Area	Nuc/Cell Area	Nuc Intensity	Nuc Intensity CV	Cell Gyration Radius	Cell Intensity	Cell Elongation	Cell 1/(Form Factor)	Intensity Spreading	Cell Intensity CV	Background Intensity	Light Flux	Intensity (N+C)	IxA (Nuc)	IxA (Cell)	IxA (N+C)	Cell Count
A - 7(fld 01)	Summary	1.328	183.866	0.747	1.331	0.049	414.786	0.128	312.049	1.169	2321.89	0.55	394.231	78819.1	14252.3	93071.4	114.61	5.171	80.597	1.415	113.272	4.25	98.97	2.713	0.956	1.055	228.492	0.802	439.959	0.124	19.717	462.67	0.766	1.357	1.006	0.185	437.82	1663.42	445.216	82140.7	21297.6	103438	328
A - 7(fld 02)	Summary	1.318	174.971	0.769	1.373	0.054	449.298	0.128	341.387	1.191	2193.85	0.541	426.837	80389.1	15455	95844.2	107.556	4.906	76.037	1.398	108.741	4.287	93.582	2.696	0.956	1.054	219.755	0.793	554.867	0.118	19.472	582.382	0.783	1.391	1.007	0.17	552.546	1583.23	561.396	98809.5	26782.5	125592	362
A - 7(fld 03)	Summary	1.328	176.14	0.755	1.353	0.062	452.676	0.128	340.083	1.172	2234.93	0.544	427.968	82441.3	16312	98753.3	111.111	4.938	78.879	1.377	110.268	4.19	97.118	2.677	0.956	1.066	222.958	0.788	527.399	0.122	19.52	554.756	0.77	1.41	1.006	0.178	517.763	1596.82	534.256	95219	27412.5	122632	337
A - 7(fld 04)	Summary	1.353	173.565	0.728	1.397	0.066	556.589	0.134	398.278	1.231	2241.34	0.517	519.021	100860	19574.5	120435	104.41	5.325	74.619	1.435	105.815	4.255	89.433	2.638	0.972	1.081	219.776	0.786	558.354	0.137	19.757	576.051	0.75	1.438	1	0.186	528.895	1600.7	563.372	99185.8	29153.1	128339	329
A - 7(fld 05)	Summary	1.323	178.401	0.743	1.349	0.057	396.674	0.128	299.648	1.167	2242.81	0.547	376.763	72420.2	13551.4	85971.6	114.464	4.498	81.906	1.358	120.162	4.177	102.444	2.642	0.966	1.075	223.308	0.796	415.794	0.126	19.486	433.068	0.764	1.366	1.002	0.192	402.667	1633.49	420.098	74747.2	19903.9	94651.1	293
A - 7(fld 06)	Summary	1.331	184.413	0.758	1.372	0.066	428.916	0.128	322.179	1.19	2341.07	0.521	406.206	81011.9	15725	96737	115.641	5.108	81.995	1.369	115.812	4.312	100.394	2.701	0.952	1.074	232.506	0.791	554.073	0.122	20.035	584.7	0.784	1.43	1.007	0.184	542.838	1662.54	561.821	104081	29121.3	133202	314
A - 7(fld 07)	Summary	1.335	179.431	0.763	1.363	0.058	416.451	0.129	312.227	1.166	2279.38	0.547	394.092	77227	14703.4	91930.4	116.15	4.906	83.1	1.394	115.409	4.215	100.042	2.645	0.963	1.073	225.489	0.793	494.984	0.128	19.563	517.757	0.781	1.395	1.002	0.188	480.849	1635.59	500.966	90731.7	25110.2	115842	307
A - 7(fld 08)	Summary	1.405	179.705	0.733	1.371	0.072	495.442	0.139	348.239	1.217	2403.57	0.518	460.483	91811.1	18095.4	109907	105.559	4.89	75.079	1.358	106.417	4.145	91.317	2.63	0.955	1.086	229.928	0.782	516.472	0.14	20.195	544.957	0.749	1.473	1.006	0.201	497.234	1630.01	524.665	95473.5	30252.7	125726	346
A - 7(fld 09)	Summary	1.328	175.243	0.759	1.338	0.065	379.224	0.129	284.656	1.156	2219.76	0.551	359.289	67889.5	13028.9	80918.4	123.984	4.798	89.288	1.422	125.092	4.068	107.768	2.593	0.966	1.105	220.776	0.791	427.368	0.131	19.321	467.825	0.779	1.374	1.004	0.203	404.513	1604.81	437.031	74893	21646.5	96539.5	263
A - 7(fld 10)	Summary	1.312	175.762	0.757	1.41	0.076	460.892	0.123	353.418	1.211	2204.43	0.537	436.371	83911.6	17756.9	101668	105.266	5.284	74.96	1.437	102.459	4.379	87.882	2.645	0.961	1.066	225.745	0.777	743.432	0.118	19.954	774.736	0.78	1.506	1.003	0.166	728.519	1596.66	751.422	134207	39956.8	174164	391
A - 7(fld 11)	Summary	1.44	175.324	0.734	1.356	0.087	490.091	0.149	335.324	1.206	2402.82	0.537	451.966	88749.2	17970.9	106720	112.543	4.642	81.605	1.366	118.39	4.074	99.397	2.535	0.954	1.117	226.563	0.776	573.418	0.14	20.04	604.588	0.753	1.498	1.006	0.203	535.833	1588.82	582.559	104925	35577.6	140503	243
A - 7(fld 12)	Summary	1.442	179.911	0.726	1.375	0.08	496.138	0.142	339.792	1.214	2496.13	0.518	460.215	93908	17488.3	111396	104.768	5.276	74.429	1.388	103.917	4.413	89.471	2.699	0.953	1.091	231.075	0.777	561.11	0.135	20.233	592.2	0.749	1.493	1.004	0.19	540.824	1628.46	569.903	103815	31868.7	135684	392
CD71+Nestin		Nuclei	Nuclei	Nuclei	Nuclei	Nuclei	Nuclei	Nuclei	Nuclei	Nuclei	Nuclei	Nuclei	Nuclei	Nuclei	Nuclei	Nuclei	Coordination	Coordination	Coordination	Coordination	Coordination	Coordination	Coordination	Coordination	Cells	Cells	Cells	Cells	Cells	Cells	Cells	Cells	Cells	Cells	Cells	Cells	Cells	Cells	Cells	Cells	Cells	Cells
Well	Cell	Nuc/Cell Intensity	Nuc Area	Nuc Elongation	Nuc 1/(Form Factor)	Nuc Displacement	Nuc Intensity	Nuc Intensity CV	Cell Intensity	Compactness	Light Flux	Chord Ratio	Intensity (N+C)	IxA (Nuc)	IxA (Cell)	IxA (N+C)	Spacing (SOI)	Neighbor Count (SOI)	Spacing (MIN)	Neighbor Count (MIN)	Spacing (Gabriel)	Neighbor Count (Gabriel)	Spacing (Lune)	Neighbor Count (Lune)	Nuc/Cell Intensity	Cell/Bckg Intensity	Cell Area	Nuc/Cell Area	Nuc Intensity	Nuc Intensity CV	Cell Gyration Radius	Cell Intensity	Cell Elongation	Cell 1/(Form Factor)	Intensity Spreading	Cell Intensity CV	Background Intensity	Light Flux	Intensity (N+C)	IxA (Nuc)	IxA (Cell)	IxA (N+C)	Cell Count
A - 7(fld 01)	Summary	1.328	183.866	0.747	1.331	0.049	414.786	0.128	312.049	1.169	2321.89	0.55	394.231	78819.1	14252.3	93071.4	114.61	5.171	80.597	1.415	113.272	4.25	98.97	2.713	0.956	1.055	228.492	0.802	439.959	0.124	19.717	462.67	0.766	1.357	1.006	0.185	437.82	1663.42	445.216	82140.7	21297.6	103438	328
A - 7(fld 02)	Summary	1.318	174.971	0.769	1.373	0.054	449.298	0.128	341.387	1.191	2193.85	0.541	426.837	80389.1	15455	95844.2	107.556	4.906	76.037	1.398	108.741	4.287	93.582	2.696	0.956	1.054	219.755	0.793	554.867	0.118	19.472	582.382	0.783	1.391	1.007	0.17	552.546	1583.23	561.396	98809.5	26782.5	125592	362
A - 7(fld 03)	Summary	1.328	176.14	0.755	1.353	0.062	452.676	0.128	340.083	1.172	2234.93	0.544	427.968	82441.3	16312	98753.3	111.111	4.938	78.879	1.377	110.268	4.19	97.118	2.677	0.956	1.066	222.958	0.788	527.399	0.122	19.52	554.756	0.77	1.41	1.006	0.178	517.763	1596.82	534.256	95219	27412.5	122632	337
A - 7(fld 04)	Summary	1.353	173.565	0.728	1.397	0.066	556.589	0.134	398.278	1.231	2241.34	0.517	519.021	100860	19574.5	120435	104.41	5.325	74.619	1.435	105.815	4.255	89.433	2.638	0.972	1.081	219.776	0.786	558.354	0.137	19.757	576.051	0.75	1.438	1	0.186	528.895	1600.7	563.372	99185.8	29153.1	128339	329
A - 7(fld 05)	Summary	1.323	178.401	0.743	1.349	0.057	396.674	0.128	299.648	1.167	2242.81	0.547	376.763	72420.2	13551.4	85971.6	114.464	4.498	81.906	1.358	120.162	4.177	102.444	2.642	0.966	1.075	223.308	0.796	415.794	0.126	19.486	433.068	0.764	1.366	1.002	0.192	402.667	1633.49	420.098	74747.2	19903.9	94651.1	293
A - 7(fld 06)	Summary	1.331	184.413	0.758	1.372	0.066	428.916	0.128	322.179	1.19	2341.07	0.521	406.206	81011.9	15725	96737	115.641	5.108	81.995	1.369	115.812	4.312	100.394	2.701	0.952	1.074	232.506	0.791	554.073	0.122	20.035	584.7	0.784	1.43	1.007	0.184	542.838	1662.54	561.821	104081	29121.3	133202	314
A - 7(fld 07)	Summary	1.335	179.431	0.763	1.363	0.058	416.451	0.129	312.227	1.166	2279.38	0.547	394.092	77227	14703.4	91930.4	116.15	4.906	83.1	1.394	115.409	4.215	100.042	2.645	0.963	1.073	225.489	0.793	494.984	0.128	19.563	517.757	0.781	1.395	1.002	0.188	480.849	1635.59	500.966	90731.7	25110.2	115842	307
A - 7(fld 08)	Summary	1.405	179.705	0.733	1.371	0.072	495.442	0.139	348.239	1.217	2403.57	0.518	460.483	91811.1	18095.4	109907	105.559	4.89	75.079	1.358	106.417	4.145	91.317	2.63	0.955	1.086	229.928	0.782	516.472	0.14	20.195	544.957	0.749	1.473	1.006	0.201	497.234	1630.01	524.665	95473.5	30252.7	125726	346
A - 7(fld 09)	Summary	1.328	175.243	0.759	1.338	0.065	379.224	0.129	284.656	1.156	2219.76	0.551	359.289	67889.5	13028.9	80918.4	123.984	4.798	89.288	1.422	125.092	4.068	107.768	2.593	0.966	1.105	220.776	0.791	427.368	0.131	19.321	467.825	0.779	1.374	1.004	0.203	404.513	1604.81	437.031	74893	21646.5	96539.5	263
A - 7(fld 10)	Summary	1.312	175.762	0.757	1.41	0.076	460.892	0.123	353.418	1.211	2204.43	0.537	436.371	83911.6	17756.9	101668	105.266	5.284	74.96	1.437	102.459	4.379	87.882	2.645	0.961	1.066	225.745	0.777	743.432	0.118	19.954	774.736	0.78	1.506	1.003	0.166	728.519	1596.66	751.422	134207	39956.8	174164	391
A - 7(fld 11)	Summary	1.44	175.324	0.734	1.356	0.087	490.091	0.149	335.324	1.206	2402.82	0.537	451.966	88749.2	17970.9	106720	112.543	4.642	81.605	1.366	118.39	4.074	99.397	2.535	0.954	1.117	226.563	0.776	573.418	0.14	20.04	604.588	0.753	1.498	1.006	0.203	535.833	1588.82	582.559	104925	35577.6	140503	243
A - 7(fld 12)	Summary	1.442	179.911	0.726	1.375	0.08	496.138	0.142	339.792	1.214	2496.13	0.518	460.215	93908	17488.3	111396	104.768	5.276	74.429	1.388	103.917	4.413	89.471	2.699	0.953	1.091	231.075	0.777	561.11	0.135	20.233	592.2	0.749	1.493	1.004	0.19	540.824	1628.46	569.903	103815	31868.7	135684	392
CD71+ STRO1		Nuclei	Nuclei	Nuclei	Nuclei	Nuclei	Nuclei	Nuclei	Nuclei	Nuclei	Nuclei	Nuclei	Nuclei	Nuclei	Nuclei	Nuclei	Coordination	Coordination	Coordination	Coordination	Coordination	Coordination	Coordination	Coordination	Cells	Cells	Cells	Cells	Cells	Cells	Cells	Cells	Cells	Cells	Cells	Cells	Cells	Cells	Cells	Cells	Cells	Cells
Well	Cell	Nuc/Cell Intensity	Nuc Area	Nuc Elongation	Nuc 1/(Form Factor)	Nuc Displacement	Nuc Intensity	Nuc Intensity CV	Cell Intensity	Compactness	Light Flux	Chord Ratio	Intensity (N+C)	IxA (Nuc)	IxA (Cell)	IxA (N+C)	Spacing (SOI)	Neighbor Count (SOI)	Spacing (MIN)	Neighbor Count (MIN)	Spacing (Gabriel)	Neighbor Count (Gabriel)	Spacing (Lune)	Neighbor Count (Lune)	Nuc/Cell Intensity	Cell/Bckg Intensity	Cell Area	Nuc/Cell Area	Nuc Intensity	Nuc Intensity CV	Cell Gyration Radius	Cell Intensity	Cell Elongation	Cell 1/(Form Factor)	Intensity Spreading	Cell Intensity CV	Background Intensity	Light Flux	Intensity (N+C)	IxA (Nuc)	IxA (Cell)	IxA (N+C)	Cell Count
A - 3(fld 01)	Summary	2.069	184.539	0.757	1.319	0.007	935.633	0.241	472.271	1.21	3595.07	0.541	854.535	177118	18519.7	195638	127.296	4.563	91.852	1.413	137.47	3.837	119.519	2.475	0.997	0.999	222.608	0.823	101.031	0.052	19.552	101.367	0.772	1.26	1.001	0.053	101.454	1741.42	101.091	18640.8	3861.8	22502.6	160
A - 3(fld 02)	Summary	2.226	197.326	0.708	1.261	0.006	957.801	0.247	441.809	1.195	4117.04	0.525	870.605	186072	16877.7	202950	141.566	3.672	104.866	1.328	161.419	3.522	135.25	2.388	0.998	1	235.797	0.832	98.669	0.054	20.088	98.873	0.727	1.216	1.001	0.055	98.861	1864.39	98.703	19439.7	3800.71	23240.4	134
A - 3(fld 03)	Summary	2.159	200.325	0.763	1.277	0.006	862.465	0.243	402.944	1.198	4043.45	0.543	785.642	176501	16136.7	192638	112.777	4.897	80.823	1.414	115.194	4.159	99.141	2.662	0.999	0.999	239.464	0.832	99.505	0.052	20.266	99.558	0.779	1.228	1.001	0.052	99.611	1895.28	99.512	19942.3	3898.16	23840.5	290
A - 3(fld 04)	Summary	2.024	214.035	0.745	1.302	0.007	974.711	0.225	492.517	1.202	4027.78	0.547	895.699	214940	20881.2	235822	103.419	5.085	74.6	1.455	103.987	4.201	89.006	2.653	0.999	1	254.762	0.836	100.202	0.051	20.939	100.306	0.76	1.25	1	0.051	100.351	2024.03	100.219	21467.1	4088.98	25556.1	389
A - 3(fld 05)	Summary	2.13	185.055	0.751	1.261	0.006	800.203	0.246	384.253	1.188	3696.15	0.56	729.402	149106	14497.9	163604	138.331	4.287	99.207	1.353	148.98	3.856	126.186	2.539	0.998	1	222.345	0.829	98.229	0.055	19.479	98.446	0.769	1.214	1.001	0.054	98.434	1748.48	98.265	18168	3672.13	21840.1	167
A - 3(fld 06)	Summary	2.226	182.138	0.715	1.246	0.006	1005.64	0.254	488.62	1.193	3821.62	0.536	915.718	177573	17590	195163	136.549	3.988	100.084	1.404	151.508	3.739	125.238	2.497	0.999	1	218.915	0.827	100.675	0.052	19.329	100.778	0.733	1.206	1.001	0.052	100.833	1721.92	100.693	18285.7	3701.85	21987.5	161
A - 3(fld 07)	Summary	2.103	204.944	0.768	1.288	0.006	863.268	0.244	410.915	1.187	3992.59	0.548	787.397	175674	16516.9	192190	119.565	4.445	85.996	1.371	125.704	3.956	105.307	2.498	1.004	1.003	244.559	0.833	100.725	0.059	20.373	100.028	0.782	1.233	0.999	0.058	99.543	1952	100.613	21020.7	4003.93	25024.6	229
A - 3(fld 08)	Summary	2.124	215.095	0.746	1.255	0.005	758.395	0.224	359.077	1.177	4273.56	0.547	694.172	165061	14698.4	179759	126.378	4.459	90.887	1.376	131.924	3.927	111.1	2.505	0.999	1	255.455	0.839	97.81	0.054	20.861	97.907	0.762	1.212	1	0.054	97.915	2034.46	97.826	21049.8	3952.41	25002.2	218
A - 3(fld 09)	Summary	2.055	193.375	0.746	1.239	0.007	638.569	0.228	309.408	1.156	3707.46	0.565	583.582	124267	11795.2	136062	157.504	4.092	113.257	1.405	168.895	3.863	143.677	2.397	1.001	1	231.096	0.833	98.939	0.051	19.634	98.866	0.762	1.195	1	0.051	98.871	1831.67	98.923	19126.4	3729.97	22856.4	131
A - 3(fld 10)	Summary	2.1	209.639	0.739	1.213	0.005	733.929	0.221	351.859	1.15	4110.81	0.579	672.233	155527	13774.5	169301	146.515	4.291	105.189	1.384	154.692	3.93	128.761	2.477	1	1	248.436	0.839	97.709	0.053	20.265	97.749	0.755	1.18	1	0.053	97.791	1983.95	97.715	20479.8	3791.95	24271.7	172
A - 3(fld 11)	Summary	2.03	215.813	0.763	1.268	0.006	717.045	0.207	353.254	1.173	4088.8	0.545	658.473	154828	14357.8	169186	124.654	4.206	90.53	1.433	135.088	4.077	113.607	2.567	1	1	256.183	0.839	97.819	0.054	20.827	97.857	0.778	1.219	1	0.054	97.894	2041.91	97.823	21108.1	3950.35	25058.4	233
A - 3(fld 12)	Summary	2.063	203.295	0.742	1.246	0.006	760.945	0.211	370.472	1.164	3926.49	0.55	696.736	154510	14608.1	169118	113.47	4.766	81.591	1.364	117.204	4.247	100.479	2.721	0.999	1	242.5	0.836	99.652	0.05	20.228	99.758	0.759	1.203	1.001	0.05	99.796	1922.53	99.669	20264.3	3911.96	24176.3	308
CD71+ Vimentin		Nuclei	Nuclei	Nuclei	Nuclei	Nuclei	Nuclei	Nuclei	Nuclei	Nuclei	Nuclei	Nuclei	Nuclei	Nuclei	Nuclei	Nuclei	Coordination	Coordination	Coordination	Coordination	Coordination	Coordination	Coordination	Coordination	Cells	Cells	Cells	Cells	Cells	Cells	Cells	Cells	Cells	Cells	Cells	Cells	Cells	Cells	Cells	Cells	Cells	Cells
Well	Cell	Nuc/Cell Intensity	Nuc Area	Nuc Elongation	Nuc 1/(Form Factor)	Nuc Displacement	Nuc Intensity	Nuc Intensity CV	Cell Intensity	Compactness	Light Flux	Chord Ratio	Intensity (N+C)	IxA (Nuc)	IxA (Cell)	IxA (N+C)	Spacing (SOI)	Neighbor Count (SOI)	Spacing (MIN)	Neighbor Count (MIN)	Spacing (Gabriel)	Neighbor Count (Gabriel)	Spacing (Lune)	Neighbor Count (Lune)	Nuc/Cell Intensity	Cell/Bckg Intensity	Cell Area	Nuc/Cell Area	Nuc Intensity	Nuc Intensity CV	Cell Gyration Radius	Cell Intensity	Cell Elongation	Cell 1/(Form Factor)	Intensity Spreading	Cell Intensity CV	Background Intensity	Light Flux	Intensity (N+C)	IxA (Nuc)	IxA (Cell)	IxA (N+C)	Cell Count
A - 6(fld 01)	Summary	3.603	196.784	0.745	1.269	0.623	844.866	0.241	245.806	1.197	6660.57	0.537	555.787	165117	42902.3	208019	104.758	5.185	74.307	1.41	102.03	4.25	88.198	2.645	0.783	1.126	393.981	0.545	2891.34	0.167	31.958	3731.43	0.705	3.467	1.064	0.141	3293.68	1459.31	3325.51	567367	787485	1.35485e+06	400
A - 6(fld 02)	Summary	2.807	205.048	0.753	1.29	0.249	871.055	0.239	325.328	1.205	5385.7	0.538	697.635	179760	27307.3	207068	101.365	5.203	71.592	1.385	99.89	4.41	86.594	2.729	0.863	1.05	296.246	0.71	2022.14	0.139	24.186	2388.13	0.75	2.12	1.049	0.128	2252.34	1670.44	2157.36	415438	250055	665494	439
A - 6(fld 03)	Summary	2.67	210.429	0.743	1.298	0.226	894.403	0.235	352.011	1.21	5233.51	0.532	734.874	191694	27720.2	219415	104.449	5.463	73.172	1.403	101.106	4.389	88.572	2.782	0.866	1.049	296.603	0.723	1910.15	0.144	24.023	2223.68	0.753	2.007	1.045	0.133	2108.54	1728.15	2020.05	405269	210839	616108	432
A - 6(fld 04)	Summary	2.773	201.016	0.765	1.275	0.297	834.379	0.231	317.512	1.192	5213.54	0.545	662.212	169398	28059.9	197458	103.381	5.182	73.438	1.411	102.84	4.316	89.067	2.754	0.862	1.058	300.677	0.698	1831.01	0.143	24.841	2158.54	0.76	2.189	1.048	0.132	2028.15	1637.46	1962.48	370365	243622	613988	411
A - 6(fld 05)	Summary	4.655	192.732	0.758	1.239	1.672	857.653	0.261	183.81	1.174	8487.84	0.552	399.007	164320	85068.8	249388	126.593	4.183	91.004	1.409	135.274	4.043	113.349	2.557	0.728	1.645	690.491	0.326	4041.83	0.283	56.919	5558.35	0.598	4.988	0.965	0.32	3402.34	1308.88	5079.67	767990	2.82335e+06	3.59134e+06	230
A - 6(fld 06)	Summary	3.784	206.694	0.743	1.273	0.873	810.661	0.238	221.198	1.195	7365.38	0.54	485.879	167615	58400	226015	109.433	4.896	78.752	1.451	114.768	4.233	97.404	2.669	0.745	1.198	502.322	0.478	2578.9	0.207	38.685	3608.66	0.678	4.041	1.063	0.178	2976.93	1453.41	3195.39	533732	1.24592e+06	1.77966e+06	317
A - 6(fld 07)	Summary	3.421	205.591	0.712	1.282	0.582	833.124	0.235	252.953	1.203	6604.05	0.54	567.406	171120	43071.9	214192	105.212	5.136	74.971	1.396	105.56	4.363	89.977	2.67	0.772	1.113	398.393	0.558	2805.36	0.174	31.395	3730.63	0.684	3.339	1.074	0.147	3335.05	1500.27	3277.28	581764	809362	1.39113e+06	391
A - 6(fld 08)	Summary	3.526	212.582	0.752	1.288	0.673	832.868	0.228	242.028	1.193	7049.74	0.542	535.284	178449	52156.3	230605	110.464	4.891	78.405	1.381	113.696	4.289	94.999	2.619	0.753	1.123	448.294	0.517	3223.27	0.195	33.527	4343.43	0.735	3.76	1.077	0.154	3857.19	1513.76	3820.85	691264	1.11311e+06	1.80437e+06	339
A - 6(fld 09)	Summary	4.644	192.621	0.727	1.224	2.252	779.032	0.264	166.628	1.177	8487.02	0.546	335.184	149635	103714	253348	134.652	3.935	96.155	1.346	146.825	3.869	123.942	2.458	0.772	1.786	852.785	0.28	4814.49	0.307	72.557	6271.28	0.521	6.189	0.909	0.387	3484.91	1410.79	5846.67	956624	4.31343e+06	5.27006e+06	153
A - 6(fld 10)	Summary	3.916	191.701	0.705	1.281	1.36	765.779	0.242	202.955	1.211	7071.25	0.526	400.393	146223	75395.7	221618	115.879	4.047	84.263	1.364	125.441	3.766	104.102	2.449	0.688	1.464	613.329	0.367	4030.99	0.281	51.325	5825.16	0.54	4.701	1.041	0.268	4026.8	1232.05	5227.29	763766	2.58171e+06	3.34547e+06	214
A - 6(fld 11)	Summary	3.986	201.406	0.712	1.277	1.231	759.23	0.235	194.489	1.206	7560.21	0.529	393.938	154496	79503.6	234000	118.323	4.845	84.438	1.409	119.319	4.144	102.527	2.639	0.67	1.307	646.444	0.364	3086.75	0.258	49.425	4683.7	0.605	5.123	1.058	0.214	3590.54	1282.44	4153.93	631806	2.21299e+06	2.84479e+06	291
A - 6(fld 12)	Summary	3.41	203.517	0.739	1.336	0.7	876.101	0.234	275.207	1.234	6507.57	0.514	579.03	180290	53024	233314	103.851	5.103	74.103	1.421	102.604	4.297	89.116	2.69	0.777	1.141	430.974	0.52	2512.93	0.183	35.091	3305.7	0.671	3.801	1.07	0.148	2870.18	1501.88	2945.84	510428	803736	1.31416e+06	397
